# Supplementary material for: Multi-OMIC profiling of survival and metabolic signaling networks in cells subjected to photodynamic therapy
Source: Cell Mol Life Sci. 2016 Nov 1;74(6):1133–51. doi: 10.1007/s00018-016-2401-0 (PMC5309296; doi:10.1007/s00018-016-2401-0)
Supplement: Supplementary file 2 — Supplementary material 2 (XLSX 12 kb) [file 18_2016_2401_MOESM2_ESM.xlsx]

## Sheet: Table S1
		Control	Vehicle	LC50	LC90
	HUVEC	Buffer	10	10	50
	RAW 264.7	Buffer	30	30	75
	SK-ChA-1	Buffer	25	25	80
	A431	Buffer	65	65	250
	Table S1. The concentrations of ZPCLs that were used for the different cell types. Concentrations indicate µM ZPCLs (final lipid concentration) and were calculated based
	on previously obtained cell viability data 4 hours post-PDT as measured by the WST-1 method. Cells in the vehicle group were incubated with ZPCLs, but were not irradiated.
