# Supplementary material for: Multi-OMIC profiling of survival and metabolic signaling networks in cells subjected to photodynamic therapy
Source: Cell Mol Life Sci. 2016 Nov 1;74(6):1133–51. doi: 10.1007/s00018-016-2401-0 (PMC5309296; doi:10.1007/s00018-016-2401-0)
Supplement: Supplementary file 3 — Supplementary material 3 (XLSX 24 kb) [file 18_2016_2401_MOESM3_ESM.xlsx]

## Sheet: NFE2L2
NFE2L2 signaling
Homo sapiens			Mus musculus
HGNC symbol	Gene ID		HGNC symbol	Gene ID
GCLC	2729		Gclc	14629
GCLM	2730		Gclm	14630
GSTP1	2950		Gstp1	14870
SRXN1	140809		Srxn1	76650
HMOX1	3162		Hmox1	15368
NQO1	1728		Nqo1	18104
NQO2	4835		Nqo2	18105
EPHX1	2052		Ephx1	13849
CES1	1066		Ces1g	12623
ABCC2	1244		Abcc2	12780
ABCC3	8714		Abcc3	76408
ABCC4	10257		Abcc4	239273
ABCC6	368		Abcc6	27421
ABCG2	9429		Abcg2	26357
Table S2. Genes that were used for ROAST analysis.

## Sheet: NF-кB
NF-кB signaling
Homo sapiens			Mus musculus
HGNC symbol	Gene ID		HGNC symbol	Gene ID
CCND1	595		Ccnd1	12443
VEGFA	7422		Vegfa	22339
IL1A	3552		Il1a	16175
IL1B	3553		Il1b	16176
IL2	3558		Il2	16183
IL6	3569		Il6	16193
CXCL8	3576		Csf2	12981
CSF2	1437		Tnf	21926
TNF	7124		Cd40lg	21947
CD40LG	959		Cxcl2	20310
CXCL2	2920		Ptgs2	19225
PTGS2	5743		Icam1	15894
ICAM1	3383		Vcam1	22329
VCAM1	7412		Sele	20339
SELE	6401		Mmp1a	83995
MMP1	4312		Mmp2	17390
MMP2	4313		Mmp3	17392
MMP3	4314		Mmp9	17395
MMP9	4318		Birc2	11797
BIRC2	329		Birc3	11796
BIRC3	330		Birc5	11799
BIRC5	332		Cflar	12633
CFLAR	8837		Bcl2a1a	12044
BCL2A1	597		Bcl2l2	12050
BCL2L2	599
Table S2. Genes that were used for ROAST analysis.

## Sheet: HIF-1
HIF-1 signaling
Homo sapiens			Mus musculus
HGNC symbol	Gene ID		HGNC symbol	Gene ID
VEGFA	7422		Vegfa	22339
PTGS2	5743		Ptgs2	19225
EDN1	1906		Edn1	13614
SERPINE1	5054		Serpine1	18787
NOS2	4843		Nos2	18126
ANGPT1	284		Angpt1	11600
ANGPT2	285		Angpt2	11601
EPO	2056		Epo	13856
TGFA	7039		Tgfa	21802
TGFB3	7043		Tgfb3	21809
BCL2A1	597		Bcl2a1a	12044
BCL2L1	598		Bcl2l1	12048
MCL1	4170		Mcl1	17210
BIRC5	332		Birc5	11799
SLC2A1	6513		Slc2a1	20525
SLC2A3	6515		Slc2a3	20527
HK1	3098		Hk1	15275
LDHA	3939		Ldha	16828
PKM	5315		Pkm	18746
SLC16A1	6566		Slc16a1	20501
PDHA1	5160		Pdha1	18597
PFKL	5211		Pfkl	18641
PGK1	5230		Pgk1	18655
IGFBP1	3484		Igfbp1	16006
IGFBP2	3485		Igfbp2	16008
IGFBP3	3486		Igfbp3	16009
TP53	7157		Trp53	22059
BAK1	578		Bak1	12018
BAX	581		Bax	12028
BID	637		Bid	12122
BNIP3	664		Bnip3	12176
BNIP3L	665		Bnip3l	12177
PMAIP1	5366		Pmaip1	58801
Table S2. Genes that were used for ROAST analysis.

## Sheet: AP-1
AP-1 signaling
Homo sapiens			Mus musculus
HGNC symbol	Gene ID		HGNC symbol	Gene ID
CCND1	595		Ccnd1	12443
CCNA2	890		Ccna2	12428
CCNE1	898		Ccne1	12447
EGFR	1956		Egfr	13649
HBEGF	1839		Hbegf	15200
FGF7	2252		Fgf7	14178
FAS	355		Fas	14102
FASLG	356		Fasl	14103
CDKN2A	1029		Cdkn2a	12578
RB1	5925		Rb1	19645
TP53	7157		Trp53	22059
CDKN1A	1026		Cdkn1a	12575
BCL2	596		Bcl2	12043
BCL2L1	598		Bcl2l1	12048
BCL3	602		Bcl3	12051
BCL2L11	10018		Bcl2l11	12125
FOS	2353		Fos	14281
TNFSF10	8743		Tnfsf10	22035
MMP2	4313		Mmp2	17390
PDGFRA	5156		Pdgfra	18595
IFNG	3458		Ifng	15978
IL2	3558		Il2	16183
IL6	3569		Il6	16193
HSP90AA1	3320		Hsp90aa1	15519
JUNB	3726		Junb	16477
TNF	7124		Tnf	21926
Table S2. Genes that were used for ROAST analysis.

## Sheet: UPR
UPR signaling
Homo sapiens			Mus musculus
HGNC symbol	Gene ID		HGNC symbol	Gene ID
HSPA5	3309		Hspa5	14828
DNAJB9	4189		Dnajb9	27362
EDEM1	9695		Edem1	192193
UBE2E1	7324		Ube2e1	22194
PDIA6	10130		Pdia6	71853
XBP1	7494		Xbp1	22433
ATF6	22926		Atf6	226641
HSP90B1	7184		Hsp90b1	22027
CALR	811		Calr	12317
ERP27	121506		Erp27	69187
DDIT3	1649		Ddit3	13198
ATF3	467		Atf3	11910
DNAJB11	51726		Dnajb11	67838
DNAJC3	5611		Dnajc3	100037258
ASNS	440		Asns	27053
AARS	16		Aars	234734
NARS	4677		Nars	70223
WARS	7453		Wars	22375
SLC7A1	6541		Bbc3	170770
BBC3	27113		Slc7a1	11987
BC2L11	10018		Bcl2l11	12125
PPP1R15A	23645		Ppp1r15a	17872
TRIB3	57761		Trib3	228775
Table S2. Genes that were used for ROAST analysis.

## Sheet: HSF
HSF signaling
Homo sapiens			Mus musculus
HGNC symbol	Gene ID		HGNC symbol	Gene ID
HSPA1A	3303		Hspa1a	193740
HSPA5	3309		Hspa5	14828
HSPA6	3310		Hspb1	15507
HSPB1	3315		Hspb2	69253
HSPB2	3316		Hsp90aa1	15519
HSP90AA1	3320		Dnajb1	81489
DNAJB1	3337		Dnajb4	67035
DNAJB4	11080		Dnajc3	100037258
DNAJC3	5611		Jun	16476
JUN	3725		Fos	14281
FOS	2353		Il6	16193
IL6	3569
Table S2. Genes that were used for ROAST analysis.
