# Supplementary material for: Multi-OMIC profiling of survival and metabolic signaling networks in cells subjected to photodynamic therapy
Source: Cell Mol Life Sci. 2016 Nov 1;74(6):1133–51. doi: 10.1007/s00018-016-2401-0 (PMC5309296; doi:10.1007/s00018-016-2401-0)
Supplement: Supplementary file 4 — Supplementary material 4 (XLSX 11 kb) [file 18_2016_2401_MOESM4_ESM.xlsx]

## Sheet: Table S3
	Species	Gene	Forward primer	Reverse primer	Amplicon size (bp)
	Human	BECN1	ATCTGCGAGAGACACCATCC	TGTCACCATCCAGGAACTCA	137
	Human	CASP3	TGGTTTGAGCCTGAGCAGAG	TGGCAGCATCATCCACACAT	122
	Human	CXCL1	AGGGAATTCACCCCAAGAAC	ACTATGGGGGATGCAGGATT	130
	Human	EDN1	GGGCTGAAGGATCGCTTTGA	GCGCCTAAGACTGCTGTTTC	199
	Human	FOS	GTGACCGTGGGAATGAAGTT	CCGGGGATAGCCTCTCTTAC	127
	Human	HIF1A	GCGCGAACGACAAGAAAAAGA	CCAGAAGTTTCCTCACACGC	204
	Human	JUN	GTCCTTCTTCTCTTGCGTGG	GGAGACAAGTGGCAGAGTCC	115
	Human	MLKL	TACGCAGGATGTTGGGAGAT	AGAGCTCCAGTGGCCATAAA	124
	Human	NFE2L2	GCTCATACTCTTTCCGTCGC	ATCATGATGGACTTGGAGCTG	145
	Human	RELA	TCCGCGGGCAGCATCCC	CCATCCCGGCAGTCCTTTCCTAC	170
	Human / Mouse	RPS18	TTCGGAACTGAGGCCATGAT	CGAACCTCCGACTTTCGTTCT	151
	Human	VEGFA	CCACACCATCACCATCGACA	CTAATCTTCCGGGCTCGGTG	204
	Mouse	Becn1	CATCCTGGCGAGTTTCAATAA	TCACCATCCAGGAACTCACA	117
	Mouse	Casp3	TGAATCCACTGAGGTTTTGTTG	TGCTGGTGGGATCAAAGC	93
	Mouse	Cxcl2	GTGCCATCAGAGCAGTCTGT	GCACCCAAACCGAAGTCATA	148
	Mouse	Edn1	ACTCCATTCTCAGCTCCGGT	TCCCGTGATCTTCTCTCTGC	96
	Mouse	Fos	ACGGAGGAGACCAGAGTGG	ATGGGCTCTCCTGTCAACAC	137
	Mouse	Hif1a	TGACGGCGACATGGTTTACA	AATATGGCCCGTGCAGTGAA	280
	Mouse	Jun	TGAAAGCTGTGTCCCCTGTC	ATCACAGCACATGCCACTTC	220
	Mouse	Mlkl	AGGAACCAGTGGGTCAGGAT	CAAGATTCCGTCCACAGAGGG	101
	Mouse	Nfe2l2	TCTATGTCTTGCCTCCAAAGG	CTCAGCATGATGGACTTGGA	92
	Mouse	Rela	GAACCTGGGGATCCAGTGTG	AGTTCCGGTTTACTCGGCAG	266
	Mouse	Vegfa	GGAGATCCTTCGAGGAGCACTT	GGCGATTTAGCAGCAGATATAAGAA	130
	Table S3. Overview of primers that were used for qRT-PCR.
