# Supplementary material for: Multi-OMIC profiling of survival and metabolic signaling networks in cells subjected to photodynamic therapy
Source: Cell Mol Life Sci. 2016 Nov 1;74(6):1133–51. doi: 10.1007/s00018-016-2401-0 (PMC5309296; doi:10.1007/s00018-016-2401-0)
Supplement: Supplementary file 5 — Supplementary material 5 (XLSX 19 kb) [file 18_2016_2401_MOESM5_ESM.xlsx]

## Sheet: Table S4
	HUVEC											RAW 264.7
	LC50 vs CTRL											LC50 vs CTRL
	Pathway	NGenes	PropDown	PropUp	Direction	PValue	FDR	PValue.Mixed	FDR.Mixed			Pathway	NGenes	PropDown	PropUp	Direction	PValue	FDR	PValue.Mixed	FDR.Mixed
	HIF1	30	0.1	0.366667	Up	0.0001	7.5e-05	0.0001	7.5e-05			UPR	21	0.285714	0.428571	Up	0.0001	0.0001	0.0001	6e-05
	UPR	23	0.0434783	0.304348	Up	0.0001	7.5e-05	0.0001	7.5e-05			NF-κB	15	0.266667	0.533333	Up	0.0001	0.0001	0.0001	6e-05
	NF-κB	17	0.0588235	0.294118	Up	0.0001	7.5e-05	0.0001	7.5e-05			HSF	8	0	0.625	Up	0.0001	0.0001	0.0001	6e-05
	HSF	11	0	0.636364	Up	0.0001	7.5e-05	0.0001	7.5e-05			HIF1	23	0.130435	0.347826	Up	0.0013	0.001875	0.0001	6e-05
	AP-1	17	0.117647	0.235294	Up	0.0037	0.00438	0.0004	0.00042			NFE2L2	11	0.0909091	0.272727	Up	0.007	0.00834	0.0031	0.00305
	NFE2L2	11	0	0.0909091	Up	0.9373	0.93725	0.718	0.71795			AP-1	19	0.315789	0.421053	Up	0.0095	0.00945	0.0001	6e-05
	LC90 vs CTRL											LC90 vs CTRL
	Pathway	NGenes	PropDown	PropUp	Direction	PValue	FDR	PValue.Mixed	FDR.Mixed			Pathway	NGenes	PropDown	PropUp	Direction	PValue	FDR	PValue.Mixed	FDR.Mixed
	UPR	23	0.26087	0.304348	Up	0.0001	0.0001	0.0001	6e-05			UPR	21	0.333333	0.52381	Up	0.0001	7.5e-05	0.0001	7.5e-05
	NF-κB	17	0.235294	0.411765	Up	0.0001	0.0001	0.0001	6e-05			AP-1	19	0.315789	0.421053	Up	0.0001	7.5e-05	0.0001	7.5e-05
	HSF	11	0.0909091	0.818182	Up	0.0001	0.0001	0.0001	6e-05			NF-κB	15	0.2	0.6	Up	0.0001	7.5e-05	0.0001	7.5e-05
	HIF1	30	0.133333	0.233333	Up	0.001	0.001425	0.0001	6e-05			HSF	8	0	0.75	Up	0.0001	7.5e-05	0.0001	7.5e-05
	AP-1	17	0.176471	0.352941	Up	0.0025	0.00294	0.0001	6e-05			HIF1	23	0.173913	0.26087	Up	0.0138	0.0165	0.0002	0.00018
	NFE2L2	11	0.181818	0.0909091	Down	0.2058	0.20575	0.0239	0.02385			NFE2L2	11	0.181818	0.181818	Up	0.7325	0.73245	0.0008	0.00075
	LC90 vs LC50											LC90 vs LC50
	Pathway	NGenes	PropDown	PropUp	Direction	PValue	FDR	PValue.Mixed	FDR.Mixed			Pathway	NGenes	PropDown	PropUp	Direction	PValue	FDR	PValue.Mixed	FDR.Mixed
	HSF	11	0.0909091	0.636364	Up	0.0001	0.0003	0.0001	0.0001			AP-1	19	0.105263	0.421053	Up	0.003	0.01695	0.0001	0.0003
	HIF1	30	0.266667	0.1	Down	0.1141	0.259575	0.0002	0.000225			NF-κB	15	0.133333	0.333333	Up	0.0057	0.01695	0.004	0.0079
	AP-1	17	0.235294	0.352941	Up	0.1561	0.259575	0.0001	0.0001			HSF	8	0	0.5	Up	0.0103	0.0205	0.0059	0.008775
	NFE2L2	11	0.181818	0.0909091	Down	0.1731	0.259575	0.0269	0.02685			NFE2L2	11	0.363636	0	Down	0.0378	0.056625	0.0233	0.0279
	NF-κB	17	0.235294	0.294118	Up	0.6789	0.81462	0.0003	0.0003			UPR	21	0.142857	0.285714	Up	0.2092	0.25098	0.0025	0.00735
	UPR	23	0.217391	0.217391	Up	0.8639	0.86385	0.0001	0.0001			HIF1	23	0.130435	0.0869565	Down	0.3754	0.37535	0.0446	0.04455
	SK-ChA-1											A431
	LC50 vs CTRL											LC50 vs CTRL
	Pathway	NGenes	PropDown	PropUp	Direction	PValue	FDR	PValue.Mixed	FDR.Mixed			Pathway	NGenes	PropDown	PropUp	Direction	PValue	FDR	PValue.Mixed	FDR.Mixed
	HIF1	25	0.08	0.32	Up	0.0001	7.5e-05	0.0001	6e-05			HIF1	28	0	0.357143	Up	0.0001	7.5e-05	0.0001	5e-05
	NF-κB	16	0.1875	0.375	Up	0.0001	7.5e-05	0.0001	6e-05			NF-κB	18	0.111111	0.5	Up	0.0001	7.5e-05	0.0001	5e-05
	AP-1	15	0.333333	0.466667	Up	0.0001	7.5e-05	0.0001	6e-05			AP-1	16	0.25	0.375	Up	0.0001	7.5e-05	0.0001	5e-05
	HSF	10	0.1	0.8	Up	0.0001	7.5e-05	0.0001	6e-05			HSF	11	0	0.545455	Up	0.0001	7.5e-05	0.0001	5e-05
	UPR	23	0.304348	0.347826	Up	0.1493	0.1791	0.0001	6e-05			UPR	23	0.304348	0.217391	Up	0.0003	0.0003	0.0001	5e-05
	NFE2L2	13	0.230769	0.307692	Up	0.3278	0.32775	0.0003	0.00025			NFE2L2	12	0.5	0.0833333	Down	0.0217	0.02165	0.0001	5e-05
	LC90 vs CTRL											LC90 vs CTRL
	Pathway	NGenes	PropDown	PropUp	Direction	PValue	FDR	PValue.Mixed	FDR.Mixed			Pathway	NGenes	PropDown	PropUp	Direction	PValue	FDR	PValue.Mixed	FDR.Mixed
	AP-1	15	0.333333	0.4	Up	0.0001	0.00015	0.0001	6e-05			NF-κB	18	0.166667	0.5	Up	0.0001	0.0001	0.0001	5e-05
	HSF	10	0.2	0.8	Up	0.0001	0.00015	0.0001	6e-05			AP-1	16	0.375	0.4375	Up	0.0001	0.0001	0.0001	5e-05
	NF-κB	16	0.0625	0.3125	Up	0.0008	0.0015	0.0002	0.00015			HSF	11	0.181818	0.636364	Up	0.0001	0.0001	0.0001	5e-05
	UPR	23	0.478261	0.347826	Down	0.0016	0.002325	0.0001	6e-05			HIF1	28	0.214286	0.392857	Up	0.0021	0.003075	0.0001	5e-05
	HIF1	25	0.16	0.2	Down	0.5088	0.6105	0.0001	6e-05			NFE2L2	12	0.5	0.25	Down	0.0041	0.00486	0.0001	5e-05
	NFE2L2	13	0.230769	0.230769	Down	0.9279	0.92785	0.0001	6e-05			UPR	23	0.478261	0.304348	Down	0.0098	0.00975	0.0001	5e-05
	LC90 vs LC50											LC90 vs LC50
	Pathway	NGenes	PropDown	PropUp	Direction	PValue	FDR	PValue.Mixed	FDR.Mixed			Pathway	NGenes	PropDown	PropUp	Direction	PValue	FDR	PValue.Mixed	FDR.Mixed
	HIF1	25	0.32	0.08	Down	0.0001	0.00015	0.0001	6e-05			HIF1	28	0.321429	0.178571	Down	0.0001	0.0001	0.0001	6e-05
	UPR	23	0.695652	0.26087	Down	0.0001	0.00015	0.0001	6e-05			UPR	23	0.608696	0.217391	Down	0.0001	0.0001	0.0001	6e-05
	AP-1	15	0.6	0.133333	Down	0.0003	0.0005	0.0001	6e-05			HSF	11	0.545455	0.272727	Down	0.0001	0.0001	0.0001	6e-05
	NF-κB	16	0.3125	0.0625	Down	0.0041	0.006075	0.0012	0.00115			AP-1	16	0.5	0.1875	Down	0.0019	0.002775	0.0001	6e-05
	NFE2L2	13	0.307692	0.153846	Down	0.077	0.09234	0.0001	6e-05			NF-κB	18	0.333333	0.111111	Down	0.0053	0.0063	0.0001	6e-05
	HSF	10	0.4	0.3	Down	0.219	0.21895	0.0001	6e-05			NFE2L2	12	0.25	0.25	Down	0.02	0.01995	0.0004	0.00035
	Table S4. ROAST analysis. A ROAST gene set test was performed to determine whether a survival pathway was either up- (in red) or downregulated (in green). Pathways with a FDR < 0.05 are indicated in bold. Ngenes, number of genes in pathway;
	PropDown, proportion of genes in set with z-score < -sqrt(2); PropUp, proportion of genes in set with z-score > sqrt(2); Direction, direction of change, ‘"Up"’ or ‘"Down"’; Pvalue, two-sided directional P-value; FDR: two-sided directional false discovery rate;
	PValue.Mixed, non-directional P-value; FDR.Mixed, non-directional false discovery rate.
