# Supplementary material for: Multi-OMIC profiling of survival and metabolic signaling networks in cells subjected to photodynamic therapy
Source: Cell Mol Life Sci. 2016 Nov 1;74(6):1133–51. doi: 10.1007/s00018-016-2401-0 (PMC5309296; doi:10.1007/s00018-016-2401-0)
Supplement: Supplementary file 6 — Supplementary material 6 (XLSX 162 kb) [file 18_2016_2401_MOESM6_ESM.xlsx]

## Sheet: Phospho
Protein	Gene	Position	-Log10 p-value DT/ CT	Log2 DT/ CT	-Log10 p-value IC50/ CT	Log2 IC50/ CT	-Log10 p-value IC90/ CT	Log2 IC90/ CT	Sequence window	Accession ID	Multiplicity
Neuroblast differentiation-associated protein AHNAK	AHNK	S5735	1.43752	0.821078	0	NaN	0	NaN	SKPKGKGGVTGSPEASISGSKGDLKSSKASL	Q09666	___1
Protein AHNAK2	AHNK2	S2408	1.4754	0.901822	0	NaN	0	NaN	EGAGLKGHLPKLQMPSFKMPKVDLKGPQIDV	Q8IVF2	___1
Fructe-bisphphate aldolase A	ALDOA	S46	0	0.589379	0	NaN	1.51821	0.993696	LAADESTGSIAKRLQSIGTENTEENRRFYRQ	P04075	___1
Zinc finger CCCH domain-containing protein 4	ZC3H4	S1269	1.77394	0.779931	0	NaN	0.275475	0.328731	TLFGTVKQTPKTGSGSPFAGNSPAREGEQDA	Q9UPT8	___1
Plasmolipin	PLLP	S9	0.162968	-0.116259	0	NaN	1.58214	-0.77522	_______MAEFPSKVSTRTSSPAQGAEASVS	Q9Y342	___1
Forkhead box protein D2	FOXD2	S96	0.00443752	0.00441726	0	NaN	1.62583	-1.17093	EPRALASRGAAAAAGSPGPGAAAARGAAGPG	O60548	___1
Ras-specific guanine nucleotide-releasing factor RalGPS2	RGPS2	S308	0.939649	-0.66034	0	NaN	2.57271	-1.26605	SAASREDLVGPEVGASPQSGRKSVAAEGALL	Q86X27	___1
Neuroblast differentiation-associated protein AHNAK	AHNK	S5749	0.233728	0.527882	1.38395	3.02437	2.72766	2.66688	ASISGSKGDLKSSKASLGSLEGEAEAEASSP	Q09666	___1
60S acidic ribomal protein P2	RLA2	S105	0.295083	-0.624313	1.48924	3.01146	1.06058	1.68724	AAEEKKDEKKEESEESDDDMGFGLFD_____	P05387	___1
Protein LYRIC	LYRIC	S298	1.47122	-0.650905	3.08222	2.84737	1.57652	1.22878	GGGWNEKSVKLSSQISAGEEKWNSVSPASAG	Q86UE4	___1
Pinin	PININ	S66	1.11864	-0.54153	3.28997	2.68749	2.7795	2.07793	GGGRGRGSLLLRRGFSDSGGGPPAKQRDLEG	Q9H307	___1
Golgi apparatus membrane protein TVP23 homolog B	TV23B	T199	0.0138969	0.0146141	2.70439	2.26063	3.02176	2.06006	SMATSYFGKQFLRQNTGDDQTS_________	Q9NYZ1	___1
Platelet receptor Gi24	GI24	S235	0.233894	-0.4936	2.21514	2.14109	0.338091	0.303845	QAASNRRAQELVRMDSNIQGIENPGFEASPP	Q9H7M9	___1
Charged multivesicular body protein 3	CHMP3	S200	0.115229	0.445726	1.72945	2.04149	0.0930884	0.254198	TDALPEPEPPGAMAASEDEEEEEEALEAMQS	Q9Y3E7	___1
Secretory carrier-associated membrane protein 2	SCAM2	S319	0.393873	-0.220741	3.33478	2.03987	0.856145	0.48323	FSQGIFSSRTFHRAASSAAQGAFQGN_____	O15127	___1
teoclast-stimulating factor 1	TF1	S213	0.0191243	-0.0576795	1.12195	2.02491	1.76475	2.06577	VRTLSNAEDYLDDEDSD______________	Q92882	___1
ATP-dependent RNA helicase DDX42	DDX42	S185	0.523124	0.662477	1.44309	1.82727	0.629413	0.601929	AGVVQEEEEDNLEYDSDGNPIAPTKKIIDPL	Q86XP3	___1
Coiled-coil domain-containing protein 6	CCDC6	S367	1.23704	3.04882	1.31374	1.82567	0.645071	1.49686	SPIPYTPSPSSSRPISPGLSYASHTVGFTPP	Q16204	___1
Poly(rC)-binding protein 1	PCBP1	S173	0.2853	0.549806	1.39071	1.76746	1.29959	1.69484	CVKQICLVMLETLSQSPQGRVMTIPYQPMPA	Q15365	___1
Prelamin-A/C	LMNA	S636	0.0478654	-0.0584572	1.4496	1.7226	0.978582	1.27285	TVTRSYRSVGGSGGGSFGDNLVTRSYLLGNS	P02545	___1
Nucleome assembly protein 1-like 4	NP1L4	S125	0.53283	-0.569197	1.35403	1.71705	0	0.178256	ITGDVEPTDAESEWHSENEEEEKLAGDMKSK	Q99733	___1
Protein PML	PML	S493	0.0894313	-0.139391	2.14874	1.67699	1.37316	1.56962	KCSQTQCPRKVIKMESEEGKEARLARSSPEQ	P29590	___1
AMP deaminase 2	AMPD2	S168	0.523231	0.837568	1.78228	1.61288	2.51449	2.04766	IEQLEERRQRLERQISQDVKLEPDILLRAKQ	Q01433	___1
Zinc transporter 6	ZNT6	S382	0.0498296	-0.0838761	1.91122	1.55641	0.0252593	-0.0259697	TDDLNPVTSTPAKPSSPPPEFSFNTPGKNVN	Q6NXT4	___1
Atrophin-1	ATN1	S632	1.30101	0.458712	1.6888	1.49738	0.679158	0.639378	VIATVASSPAGYKTASPPGPPPYGKRAPSPG	P54259	___1
Transformer-2 protein homolog beta	TRA2B	S2	0.228709	0.234076	2.67922	1.44797	2.88767	2.16744	______________MSDSGEQNYGERESRSA	P62995	___1
Heat shock protein beta-1	HSPB1	S82	0.444839	-0.44164	1.76157	1.42649	0.238982	0.260384	AVAAPAYSRALSRQLSSGVSEIRHTADRWRV	P04792	___1
Chloride intracellular channel protein 1	CLIC1	S156	0	NaN	0	1.3902	1.89093	1.11948	DNYLTSPLPEEVDETSAEDEGVSQRKFLDGN	O00299	___1
Serine/arginine repetitive matrix protein 2	SRRM2	T1003	0.0534958	-0.0471239	1.96946	1.20653	0.389444	0.30358	SHSGSISPYPKVKAQTPPGPSLSGSKSPCPQ	Q9UQ35	___1
AN1-type zinc finger protein 5	ZFAN5	S48	0.0482392	-0.0442753	0.657048	1.17134	1.39029	1.34813	CYKEHLQRQQNSGRMSPMGTASGSNSPTSDS	O88878	___1
Plakophilin-2	PKP2	S135	0.036761	-0.0395859	3.10902	1.15895	1.08634	-0.390859	EGRWGRGTAQYSSQKSVEERSLRHPLRRLEI	Q99959	___1
Heat shock protein beta-1	HSPB1	S78	0	NaN	0.554953	1.13433	1.47555	1.56586	IESPAVAAPAYSRALSRQLSSGVSEIRHTAD	P04792	___1
Sodium/hydrogen exchanger 1	SL9A1	S785	0.169579	0.249897	1.8939	1.09391	1.68839	1.02445	SSPGTDDVFTPAPSDSPSSQRIQRCLSDPGP	P19634	___1
Serine/arginine repetitive matrix protein 2	SRRM2	S1083	0.255675	0.230246	1.91946	1.05783	0.644158	0.606122	RSDTSSPEVRQSHSESPSLQSKSQTSPKGGR	Q9UQ35	___1
Abl interactor 1	ABI1	S183	0.17897	0.262218	1.49856	1.02012	0.932299	0.764775	TGTLSRTNPPTQKPPSPPMSGRGTLGRNTPY	Q8IZP0	___1
Paxillin	PAXI	S322	0.0219679	0.0277038	1.68905	0.968865	0.949063	0.961477	QDEGGFMAQGKTGSSSPPGGPPKPGSQLDSM	P49023	___1
Matrin-3	MATR3	S598	0.367903	0.556772	0.582488	0.939597	1.48058	2.49869	GIDLLKKDKSRKRSYSPDGKESPSDKKSKTD	P43243	___1
WW domain-containing adapter protein with coiled-coil	WAC	S511	0.608741	0.40057	0.507302	0.937554	3.74707	2.90254	QQPVTADKQQGHEPVSPRSLQRSSSQRSPSP	Q9BTA9	___1
PEST proteolytic signal-containing nuclear protein	PCNP	S119	0.632411	0.585396	1.46353	0.927053	0	1.00184	PKTLSVAAAFNEDEDSEPEEMPPEAKMRMKN	Q8WW12	___1
Myelin protein zero-like protein 1	MPZL1	S221	0.298172	-0.280367	1.60146	0.917957	0.530308	-0.535504	SESLSPVKQAPRKSPSDTEGLVKSLPSGSHQ	O95297	___1
Splicing factor 3B subunit 2	SF3B2	S309	0.414448	0.215874	2.46006	0.89528	1.73288	0.966464	EEMETDARSSLGQSASETEEDTVSVSKKEKN	Q13435	___1
Integrin alpha-3	ITA3	T1048	0.0381332	0.0190589	1.9295	0.895152	2.64186	1.47886	QKAEMKSQPSETERLTDDY____________	P26006	___1
1-phphatidylinitol 4,5-bisphphate phphodiesterase delta-3	PLCD3	S496	1.39643	-0.899357	0.546359	0.885906	0	-0.636719	GKKLPAARSEDGRALSDREEEEEDDEEEEEE	Q8N3E9	___1
Treacle protein	TCOF	S233	0.170039	-0.277623	1.47023	0.852266	0.209745	0.398759	VKPAQVKASSVSTKESPARKAAPAPGKVGDV	Q13428	___1
Cytoplasmic dynein 1 intermediate chain 2	DC1I2	S101	0.174212	-0.0363353	1.7585	0.849184	3.3127	1.31969	MSPSSKSVSTPSEAGSQDSGDGAVGSRTLHW	Q13409	___1
Centromal protein of 131 kDa	CP131	S47	0.257138	-0.131789	1.56094	0.830722	0.752171	-0.320875	RPGSAATTKPIVRSVSVVTGSEQKRKVLEAT	Q9UPN4	___1
Integrin alpha-3	ITA3	S1042	0.241031	0.0813422	1.72575	0.778709	0.509362	0.436311	LYEAKRQKAEMKSQPSETERLTDDY______	P26006	___1
Protein PAT1 homolog 1	PATL1	S179	0.95084	-0.332721	1.13084	0.76823	3.1801	1.72082	DDRDLSERALPRRSTSPIIGSPPVRAVPIGT	Q86TB9	___1
General transcription factor 3C polypeptide 3	TF3C3	S43	1.24122	0.222557	2.5078	0.739275	4.245	1.16818	RKTREKKSLQEKGKLSAEENPDDSEVPSSSG	Q9Y5Q9	___1
Ras GTPase-activating protein-binding protein 2	G3BP2	T227	0.233711	0.428416	0.310634	0.713672	1.41191	2.07881	QVEEKNLEELEEKSTTPPPAEPVSLPQEPPK	Q9UN86	___1
Periodic tryptophan protein 1 homolog	PWP1	S50	0.379681	0.425797	0.693127	0.697859	2.05143	1.73647	LIAEAKEKLQEEGGGSDEEETGSPSEDGMQS	Q13610	___1
Heterogeneous nuclear ribonucleoproteins C1/C2	HNRPC	S233	0.0914354	0.0865407	1.20759	0.692564	1.49212	0.960251	EKEQSKQAVEMKNDKSEEEQSSSSVKKDETN	P07910	___1
Eukaryotic translation initiation factor 4B	IF4B	S497	0.436926	0.5176	0.830757	0.688828	1.76193	1.41048	NAWVKRSSNPPARSQSSDTEQQSPTSGGGKV	P23588	___1
Ras and Rab interactor 2	RIN2	S366	1.9911	0.838941	0.892937	0.678966	1.22124	0.603276	TKPTPIPPPRLKKQASFLEAEGGAKTLSGGR	Q8WYP3	___1
Zinc finger MYM-type protein 4	ZMYM4	S122	0.548815	0.36563	1.82189	0.671848	2.58937	0.860178	TDDSLEVERRVTQHESDNENEIQIQNKLKKD	Q5VZL5	___1
A-kinase anchor protein 13	AKP13	S2720	0.210584	-0.122244	0	0.656089	2.68275	1.41075	EEPPSPSAPSIAKSGSLDSELSVSPKRNSIS	Q12802	___1
A-kinase anchor protein 13	AKP13	T2411	2.74734	1.13242	0	0.649775	1.07407	0.90634	DCSPTHSPRVLFRSNTEEALKGGPLMKSAIN	Q12802	___1
Lethal(2) giant larvae protein homolog 2	L2GL2	S965	0.0174488	0.0294774	1.15954	0.645652	3.67705	1.13086	GPKKAPSRARNSGTQSDGEEKQPGLVMERAL	Q6P1M3	___1
Neuroblast differentiation-associated protein AHNAK	AHNK	S4986	0.83998	-0.743072	0.41615	0.641712	1.73411	-1.63991	KIPKFKKPKFGFGAKSPKADIKSPSLDVTVP	Q09666	___1
Chromobox protein homolog 3	CBX3	S95	0.0934883	0.0666661	3.07405	0.62726	3.89142	1.09443	QKAGKEKDGTKRKSLSDSESDDSKSKKKRDA	Q13185	___1
Plectin	PLEC	S4613	0.396854	0.233239	0.905114	0.615995	1.78757	1.9	LRLLEAAAQSSKGYYSPYSVSGSGSTAGSRT;LRLLEAAAQSTKGYYSPYSVSGSGSTAGSRT	P30427	___1
Cleavage stimulation factor subunit 3	CSTF3	S691	0.0991911	0.0435762	1.2791	0.607824	1.50412	0.870303	SNAVLTKAVKRPNEDSDEDEEKGAVVPPVHD	Q12996	___1
Serine/arginine-rich splicing factor 6	SRSF6	S303	0.0681596	-0.0990136	0.386857	0.59541	1.45154	1.58462	DIKSKSRSRSQSRSNSPLPVPPSKARSVSPP	Q13247	___1
Prelamin-A/C	LMNA	T19	1.39461	1.3473	0	0.545414	0.130877	-0.16058	PSQRRATRSGAQASSTPLSPTRITRLQEKED	P02545	___1
Alpha-adducin	ADDA	S586	0.101137	-0.165236	0.786457	0.543237	2.14444	1.58412	ELEEYRREVERKQKGSEENLDEAREQKEKSP	P35611	___1
Bcl-2-associated transcription factor 1	BCLF1	S496	0.599771	0.532127	0.417585	0.535551	2.35244	1.48529	EDKNSERITVKKETQSPEQVKSEKLKDLFDY	Q9NYF8	___1
Nuclear ubiquitous casein and cyclin-dependent kinase substrate 1	NUCKS	S19	0.226819	-0.267866	0.232762	0.533475	1.66753	-1.19825	PVRNRKVVDYSQFQESDDADEDYGRDSGPPT	Q9H1E3	___1
H/ACA ribonucleoprotein complex subunit 4	DKC1	S494	0.0115876	-0.0149145	0.472623	0.515512	1.52117	1.04652	AKAGLESGAEPGDGDSDTTKKKKKKKKAKEV	O60832	___1
High mobility group protein HMG-I/HMG-Y	HMGA1	S102	0.38883	0.457212	0.220758	0.481129	1.50851	1.92297	PKKLEKEEEEGISQESSEEEQ__________	P17096	___1
Protein AF-9	AF9	S483	1.4282	1.43792	0.475474	0.473969	1.70958	1.68884	PPLLKTNNNQILEVKSPIKQSKSDKQIKNGE	P42568	___1
Ras GTPase-activating protein-binding protein 1	G3BP1	S149	1.03398	-1.45838	0.130784	0.449689	1.33829	-1.50732	QDEVFGGFVTEPQEESEEEVEEPEERQQTPE	Q13283	___1
ATP-binding cassette sub-family F member 1	ABCF1	T108	1.32276	-1.26809	0	0.417548	0.759293	0.911987	EEKELMERLKKLSVPTSDEEDEVPAPKPRGG	Q8NE71	___1
Transcription intermediary factor 1-beta	TIF1B	S19	0.0910192	0.0488081	0.699974	0.344197	1.93309	0.919672	SAAAASAAAASAASGSPGPGEGSAGGEKRST	Q13263	___1
Cullin-4B	CUL4B	T49	0.490898	0.289125	0.591464	0.343786	1.61701	0.774293	AAQEVRSATDGNTSTTPPTSAKKRKLNSSSS	Q13620	___1
Y-box-binding protein 3	YBOX3	S370	0.273931	0.290099	0.409624	0.342011	1.36546	1.04826	GEAPTENPAPPTQQSSAE_____________	P16989	___1
Mitogen-activated protein kinase 14	MK14	S2	0.0894305	0.128629	0.320463	0.305553	1.67136	1.2628	______________MSQERPTFYRQELNKTI	Q16539	___1
Non-histone chromomal protein HMG-14	HMGN1	S89	0.510936	0.22976	0.191052	0.305188	1.62725	-0.71845	LPAENGETKTEESPASDEAGEKEAKSD____	P05114	___1
Serine/threonine-protein kinase PRP4 homolog	PRP4B	Y849	0.063616	0.134806	0.265065	0.279006	1.65844	1.6075	DFGSASHVADNDITPYLVSRFYRAPEIIIGK	Q13523	___1
Target of EGR1 protein 1	TOE1	S5	0.239132	0.11844	0.574163	0.275155	2.1225	0.807244	___________MAADSDDGAVSAPAASDGGV	Q96GM8	___1
Nuclease-sensitive element-binding protein 1	YBOX1	S314	0.170531	0.187223	0.296177	0.274451	1.40326	0.974054	DGKETKAADPPAENSSAPEAEQGGAE_____	P67809	___1
Alpha-endulfine	ENSA	S2	0.00487657	-0.00627661	0.163966	0.261117	2.04585	1.35688	______________MSQKQEEENPAEETGEE	P68211	___1
Ubiquitin carboxyl-terminal hydrolase 16	UBP16	S415	0.372564	0.245624	0.27535	0.257475	1.35245	0.743114	NDKNLKKTVEDEDQDSEEEKDNDSYIKERSD	Q9Y5T5	___1
Testis-expressed sequence 2 protein	TEX2	S222	1.34344	0.856873	0	0.251114	0.193019	0.231822	PARHRHLMKTLVKSLSTDTSRQESDTVSYKP	Q8IWB9	___1
Microtubule-associated protein 4	MAP4	S358	0.2913	0.495959	0.11384	0.235958	1.36954	1.64443	APAKDVTLLKETERASPIKMDLAPSKDMGPP	P27816	___1
Biorientation of chromomes in cell division protein 1-like 1	BD1L1	S1531	0.499261	0.632746	0	0.228295	1.51154	1.0208	SVATSTEGKDKDVTLSPVKAGPATTTSSETR	Q8NFC6	___1
Plakophilin-2	PKP2	S251	0.0415418	0.0810652	0.140992	0.226641	1.82474	-2.77869	ANPALLTYPRPGTSRSMGNLLEKENYLTAGL	Q99959	___1
Serine/arginine repetitive matrix protein 1	SRRM1	S738	0.124804	-0.121237	0.195822	0.188703	1.40959	0.804419	RVSRTPEPKKIKKAASPSPQSVRRVSSSRSV	Q8IYB3	___1
Prothymin alpha	PTMA	S2	0.219169	0.0820932	0.507599	0.183449	1.98744	0.736041	______________MSDAAVDTSSEITTKDL	P01252	___1
Moesin	MOES	S576	0.0200037	0.0193057	0.146903	0.177282	1.64205	0.947426	QIRQGNTKQRIDEFESM______________	P26038	___1
Stathmin	STMN1	S25	0.112325	0.219821	0.0566652	0.151319	1.41758	1.48589	ELEKRASGQAFELILSPRSKESVPEFPLSPP	P16949	___1
Heterogeneous nuclear ribonucleoprotein U	HNRPU	S3	0.132272	0.0843922	0.108424	0.146549	1.3901	0.842954	_____________MSSSPVNVKKLKVSELKE	Q00839	___1
Heterogeneous nuclear ribonucleoprotein U	HNRPU	S4	0.667838	0.242023	0.224945	0.133774	2.38315	0.885921	____________MSSSPVNVKKLKVSELKEE	Q00839	___1
RNA polymerase-associated protein LEO1	LEO1	S658	0.0271828	0.0196867	0.329319	0.129532	2.32168	0.811866	EDDDKANKKHKKYVISDEEEEDDD_______	Q8WVC0	___1
tRNA (cytine(34)-C(5))-methyltransferase	NSUN2	S743	1.30334	-1.25615	0.0379576	0.109674	1.45803	-1.14444	PDNDVTEGQRAGEPNSPDAEEANSPDVTAGC	Q08J23	___1
cAMP-dependent protein kinase type II-alpha regulatory subunit	KAP2	S99	1.29333	-1.37026	0.0372529	0.109227	1.85898	-1.10397	EDLEVPVPSRFNRRVSVCAETYNPDEEEEDT	P13861	___1
Tight junction protein ZO-1	ZO1	S617	0.0177743	-0.015204	0.0563323	0.0745802	2.53622	-1.87292	WRFRGLRSSKRNLRKSREDLSAQPVQTKFPA	Q07157	___1
Calcium/calmodulin-dependent protein kinase type II subunit delta	KCC2D	S330	0.216708	-0.290016	0.0453954	0.0421565	1.50475	0.709442	SAAKSLLKKPDGVKESTESSNTTIEDEDVKA	Q13557	___1
Kinectin	KTN1	S75	0.159113	-0.141632	0.0428704	0.0358	2.3388	-1.31979	KKNKKKEIQNGNLHESDSESVPRDFKLSDAL	Q86UP2	___1
Actin-binding LIM protein 1	ABLM1	S452	0.167594	0.0832582	0.0538983	0.0224743	3.99152	-1.27638	EGYQDVRDRMIHRSTSQGSINSPVYSRHSYT	O14639	___1
Phducin-like protein 3	PDCL3	S234	0.0897931	0.136452	0.00862071	0.0150781	1.56792	1.34262	VLLSSVRRSVLMKRDSDSEGD__________	Q9H2J4	___1
SAFB-like transcription modulator	SLTM	S421	0.0786749	0.0994425	0.00253289	-0.0041008	1.76074	1.1964	KYGKVLSAKVVTNARSPGAKCYGIVTMSSST	Q9NWH9	___1
Ras-related protein R-Ras2	RRAS2	S186	0.147307	-0.204676	0.00412087	-0.0102825	1.43028	-1.61479	LVRVIRKFQEQECPPSPEPTRKEKDKKGCHC	P62070	___1
Deoxycytidine kinase	DCK	T3	0.122542	0.119956	0.0176279	-0.0221324	1.72416	1.09231	_____________MATPPKRSCPSFSASSEG	P27707	___1
cAMP-dependent protein kinase type II-beta regulatory subunit	KAP3	S114	1.37753	-0.730791	0.0185796	-0.0310183	1.28237	-0.884531	GAFNAPVINRFTRRASVCAEAYNPDEEEDDA	P31323	___1
Condensin complex subunit 3	CND3	S674	0.227036	-0.361257	0.0324088	-0.0347576	1.89459	-1.89098	TKKIKTLHCEGTEINSDDEQESKEVEETATA	Q9BPX3	___1
Methyl-CpG-binding protein 2	MECP2	S80	0.361957	-0.255622	0.0327404	-0.040194	1.52423	-1.0723	SEGSGSAPAVPEASASPKQRRSIIRDRGPMY	P51608	___1
Serine/threonine-protein kinase PAK 4	PAK4	S104	0.630436	0.422791	0.0351001	-0.0597421	1.43339	1.22851	FENMSVTRSNSLRRDSPPPPARARQENGMPE	O96013	___1
Ribomal protein S6 kinase alpha-3	KS6A3	S369	0	0.251941	0.146653	-0.0667426	1.81265	0.75328	TFYFDPEFTAKTPKDSPGIPPSANAHQLFRG	P51812	___1
H/ACA ribonucleoprotein complex subunit 4	DKC1	S513	0.0322234	-0.030676	0.0673654	-0.0725713	1.34338	0.951475	KKKKKKKKAKEVELVSE______________	O60832	___1
Nucleoporin NUP188 homolog	NU188	S1709	0.36503	0.158293	0.186963	-0.0736065	2.16945	-0.976732	LLSSLSRYFRRGAPSSPATGVLPSPQGKSTS	Q5SRE5	___1
Destrin	DEST	S3	0.234199	-0.233156	0.0623102	-0.0915241	1.38047	-2.05087	_____________MASGVQVADEVCRIFYDM	P60981	___1
Phtensin	PPR18	S224	0.0624672	-0.0277467	0.233417	-0.0918474	1.63993	-0.713379	SREQSPRRKEVESRLSPGESAYQKLGLTEAH	Q6NYC8	___1
Kinesin-like protein KIF13B	KI13B	S1381	0.00485212	-0.00783205	0.0763719	-0.11392	1.55985	-1.44644	KEQLTGKGKLSRRSISSPNVNRLSGSRQDLI	Q9NQT8	___1
LIM domain only protein 7	LMO7	S1423	0.43857	-0.329607	0.210379	-0.117654	1.65446	-0.868166	EASSGFLPGDRNKSRSTTELDDYSTNKNGNN	Q8WWI1	___1
inc finger Ran-binding domain-containing protein 2	ZRAB2	S188	0.0150988	0.0143261	0.114499	-0.143806	1.88738	-2.30566	EDEDDADLSKYNLDASEEEDSNKKKSNRRSR	Q9R020	___1
SUN domain-containing protein 2	SUN2	S12	0.0361213	0.0219097	0.240935	-0.147314	2.33856	-1.27499	____MSRRSQRLTRYSQGDDDGSSSSGGSSV	Q9UH99	___1
Cyclin-dependent kinase 12	CDK12	T893	0.010638	-0.00640392	0.406287	-0.173878	2.28605	-1.1104	FGLARLYNSEESRPYTNKVITLWYRPPELLL	Q9NYV4	___1
Neuroblast differentiation-associated protein AHNAK	AHNK	S5731	0.192516	-0.20056	0.111573	-0.174675	2.13467	-1.66506	KFNFSKPKGKGGVTGSPEASISGSKGDLKSS	Q09666	___1
Centromal protein of 170 kDa protein B	C170B	S1114	0.254447	0.17562	0.219487	-0.20553	1.38453	-0.955052	SASSQKGPQALTRSNSLSTPRPTRASRLRRA	Q9Y4F5	___1
Prelamin-A/C	LMNA	S404	0.221447	0.438698	0.095866	-0.217779	1.43177	-1.8924	LSPSPTSQRSRGRASSHSSQTQGGGSVTKKR	P02545	___1
182 kDa tankyrase-1-binding protein	TB182	S429	1.81969	-1.28238	0.214028	-0.222033	0.568825	-0.800823	GDAHLRPTSLVQRRFSEGVLQSPSQDQEKLG	Q9C0C2	___1
Prelamin-A/C	LMNA	S632	0.105111	0.0439591	0.288722	-0.223072	1.91751	-1.19108	ASSVTVTRSYRSVGGSGGGSFGDNLVTRSYL	P02545	___1
Afadin	AFAD	S1182	0.775278	-0.115969	1.00048	-0.275271	2.62796	-0.802802	RADHRSSPNVANQPPSPGGKSAYASGTTAKI	P55196	___1
Unconventional myin-XVIIIa	MY18A	S2041	0.400064	-0.221571	0.303111	-0.280624	2.06815	-0.800183	PLDNTSRPRYSHSYLSDSDTEAKLTETNA__	Q92614	___1
Alpha-adducin	ADDA	S358	0.0177195	-0.0190539	0.341498	-0.286547	2.56558	-1.87748	LLNPEKYKAKSRSPGSPVGEGTGSPPKWQIG	P35611	___1
Arginine/serine-rich coiled-coil protein 2	RSRC2	S32	0.0236979	-0.0191703	0.434529	-0.288076	1.50752	-0.921515	SPDRDKKKEQSEVSVSPRASKHHYSRSRSRS	Q7L4I2	___1
Ubiquitin-like modifier-activating enzyme 1	UBA1	S46	0.098974	0.0361319	0.526427	-0.289427	1.33975	-1.14755	SEVPSVPTNGMAKNGSEADIDEGLYSRQLYV	P22314	___1
Protein SCAF8	SCAF8	S617	0.330566	0.112396	0.944826	-0.295711	1.98925	-0.910317	VKSSEPVKETVQTTQSPTPVEKETVVTTQAE	Q9UPN6	___1
Afadin	AFAD	S1799	0.0293361	0.0291723	0.47514	-0.297764	2.24038	-1.82151	GAPENLTFKERQRLFSQGQDVSNKVKASRKL	P55196	___1
Tight junction protein ZO-2	ZO2	S415	1.59369	-0.810966	0.115534	-0.31183	0	NaN	SEIEDISEIESNRSFSPEERRHQYSDYDYHS	Q9UDY2	___1
Myristoylated alanine-rich C-kinase substrate	MARCS	S27	0.0978389	-0.0693378	0.430552	-0.316285	1.90799	-1.21415	GEAAAERPGEAAVASSPSKANGQENGHVKVN	P29966	___1
Supervillin	SVIL	S245	0.296059	-0.235046	0.417776	-0.340453	1.98136	-1.82717	FSFSGRDSSFTEVPRSPKHAHSSSLQQAASR	O95425	___1
Myin-9	MYH9	S1943	0.0212246	-0.0259752	0.328648	-0.353733	1.6571	-1.21745	FVVPRRMARKGAGDGSDEEVDGKADGAEAKP	P35579	___1
UV excision repair protein RAD23 homolog B	RD23B	S160	0.125423	-0.146675	0.259921	-0.377445	2.31785	-1.97012	QEKPAEKPAETPVATSPTATDSTSGDSSRSN	P54727	___1
BCL2/adenovirus E1B 19 kDa protein-interacting protein 2	BNIP2	S114	0.020238	0.0250463	0.520272	-0.381151	1.71801	-1.39645	DDLPKPKTTEVIRKGSITEYTAAEEKEDGRR	Q12982	___1
Protein transport protein Sec16A	SC16A	S891	0.231197	-0.201503	0.837176	-0.412788	2.22388	-1.41303	LERAQQELVPPQQQASPPQLPKAMFSELSNP	O15027	___1
AP-3 complex subunit beta-1	AP3B1	S276	0.0300344	0.0240617	0.458542	-0.424586	2.49849	-1.86013	KEGDELEDNGKNFYESDDDQKEKTDKKKKPY	O00203	___1
Ankycorbin	RAI14	T249	0.0565238	-0.102248	0.397675	-0.435143	1.43727	-1.42028	QSLLLSKISQDADLKTPTKPKQHDQVSKISS	Q9P0K7	___1
Small ubiquitin-related modifier 1	SUMO1	S2	0.646661	-0.246466	1.12074	-0.448046	1.64892	-1.06545	______________MSDQEAKPSTEDLGDKK	P63166	___1
DNA topoisomerase 2-alpha	TOP2A	S1106	0.249826	-0.221986	0.615422	-0.448952	2.37085	-1.55481	KEAQQKVPDEEENEESDNEKETEKSDSVTDS	P11388	___1
Bromodomain-containing protein 4	BRD4	S601	0.190935	0.124152	2.03831	-0.467138	1.76354	-1.23908	KEPAPMKSKPPPTYESEEEDKCKPMSYEEKR	O60885	___1
Calmodulin-regulated spectrin-associated protein 2	CAMP2	S464	0.0349382	0.0548711	0.525611	-0.48983	1.35097	-1.58734	SVQRSTPNRGITRSISNEGLTLNNSHVSKHI	Q08AD1	___1
Myristoylated alanine-rich C-kinase substrate	MARCS	S118	0.323041	-0.180305	0.9052	-0.492443	3.26878	-2.15846	VEKEAPAEGEAAEPGSPTAAEGEAASAASST	P29966	___1
Membrane-associated progesterone receptor component 2	PGRC2	T211	0.0815713	-0.154353	0.240315	-0.497642	1.49438	-1.75337	YVGRLLKPGEEPSEYTDEEDTKDHNKQD___	O15173	___1
Alpha-adducin	ADDA	S12	0.565921	-0.354035	0.636657	-0.502884	2.75497	-1.22504	____MNGDSRAAVVTSPPPTTAPHKERYFDR	P35611	___1
Heat shock protein HSP 90-alpha	HS90A	S263	0.208127	-0.236715	0.271073	-0.509171	2.21726	-2.13559	EEKESEDKPEIEDVGSDEEEEKKDGDKKKKK	P07900	___1
Drebrin-like protein	DBNL	S269	1.53434	1.4897	0.543003	-0.53522	1.47591	-1.21274	AVHPREIFKQKERAMSTTSISSPQPGKLRSP	Q9UJU6	___1
Palmitoyltransferase ZDHHC5	ZDHC5	S621	0.256221	-0.167784	0.613033	-0.54132	1.40444	-0.999829	PRFGKPDGLRGRGVGSPEPGPTAPYLGRSMS	Q9C0B5	___1
Liprin-beta-1	LIPB1	S466	0.0506892	0.0513248	1.12599	-0.54605	1.53749	-0.931391	QLCDKLLTSSLQKSSSLGNLKKETSDGEKET	Q86W92	___1
Sister chromatid cohesion protein PDS5 homolog B	PDS5B	S1182	1.40974	-0.815818	1.03906	-0.562173	0.0669978	0.0468798	PGRIKGRLDSSEMDHSENEDYTMSSPLPGKK	Q9NTI5	___1
Protein phphatase 1 regulatory subunit 12A	MYPT1	S445	0.211122	0.338832	0.375723	-0.565182	1.47475	-2.36431	DESPATWRLGLRKTGSYGALAEITASKEGQK	O14974	___1
Beta-catenin-like protein 1	CTBL1	S545	0.439587	-0.25487	0.825957	-0.567242	2.27574	0.702465	RHIIKEYAENIGDGRSPEFRENEQKRILGLL	Q8WYA6	___1
Nuclear fragile X mental retardation-interacting protein 2	NUFP2	S629	0.0370233	0.0686269	0.616036	-0.567485	1.42097	-1.18417	FLSKDYEIESQNPLASPTNTLLGSAKEQRYQ	Q7Z417	___1
WD repeat-containing protein 44	WDR44	S403	0.22581	-0.0923314	0.297195	-0.578483	2.51773	0.997244	IMRRTKEYVSNDAAQSDDEEKLQSQPTDTDG	Q5JSH3	___1
RNA-binding protein 39	RBM39	S136	0.770078	-0.437298	1.21755	-0.581382	1.64385	-1.37451	SRRRSRSKSPFRKDKSPVREPIDNLTPEERD	Q14498	___1
Cytpin-A	CYTSA	S832	0.774587	0.421224	2.20359	-0.587717	2.74408	-1.22844	DLAALRQGMGLSRRSSTSSEPTPTVKTLIKS	Q69YQ0	___1
Catenin delta-1	CTND1	S268	0.0461729	0.0846276	0.274655	-0.591441	2.01114	-2.83407	RQDVYGPQPQVRVGGSSVDLHRFHPEPYGLE	O60716	___1
Palladin	PALLD	S893	0.35511	-0.198561	1.10144	-0.596497	3.20868	-1.54091	PAGFPKKASRTARIASDEEIQGTKDAVIQDL	Q8WX93	___1
Uncharacterized protein KIAA1522	K1522	S545	0.019193	0.0251665	0.551769	-0.621687	1.61871	-1.49744	GTPTLPPKGLAGPPASPGKAQPPKPERVTSL	Q9P206	___1
ATP-binding cassette sub-family F member 1	ABCF1	S22	0.0343958	-0.0302258	1.19611	-0.630616	2.45632	-1.31881	QQPPEPEWIGDGESTSPSDKVVKKGKKDKKI	Q8NE71	___1
LEM domain-containing protein 2	LEMD2	S499	0.0901719	0.0311451	1.2108	-0.655812	2.16252	-0.872215	GEDMLVWRWTKPSSFSDSER___________	Q8NC56	___1
Transcriptional coactivator YAP1	YAP1	S109	0.00202541	-0.00256968	0.790748	-0.657043	2.16429	-1.34983	SFFKPPEPKSHSRQASTDAGTAGALTPQHVR	P46937	___1
Transmembrane and coiled-coil domains protein 1	TMCC1	S382	0.595951	-0.30296	1.63115	-0.666449	2.22322	-1.3051	SKPREIASLIRNKFGSADNIPNLKDSLEEGQ	O94876	___1
E3 ubiquitin-protein ligase NEDD4-like	NED4L	S448	0.041392	-0.103892	0.328095	-0.67269	1.40223	-2.43657	NNHLIEPQIRRPRSLSSPTVTLSAPLEGAKD	Q96PU5	___1
PAX3- and PAX7-binding protein 1	PAXB1	S262	0.250186	-0.426547	1.05648	-0.673672	1.68089	-1.07322	EPGKGRLVREDENDASDDEDDDEKRRIVFSV	Q9Y5B6	___1
E3 ubiquitin-protein ligase UBR4	UBR4	S362	0.260053	-0.200258	0.697279	-0.674726	2.28653	-1.08213	MAILHVGSAQQVRTGSTSSKEDDYESDAATI	Q5T4S7	___1
Sickle tail protein homolog	SKT	S1044	0.154759	-0.147696	1.20491	-0.681541	1.97075	-1.10124	DSPNSEQDLEKLGGKSPPPPPPPPRRSYLPG	Q5T5P2	___1
Alpha-adducin	ADDA	S465	0.0876884	-0.127272	0.57828	-0.690173	1.31488	-1.14192	SGRGDEASEEGQNGSSPKSKTKWTKEDGHRT	P35611	___1
Torsin-1A-interacting protein 1	TOIP1	T220	0.463021	0.123253	1.43542	-0.690802	3.35564	-1.13504	ATSVQQKVNFSEEGETEEDDQDSSHSSVTTV	Q5JTV8	___1
Heat shock protein HSP 90-alpha	HS90A	S231	0.164582	-0.319504	0.266942	-0.693459	2.22644	-3.0653	YPITLFVEKERDKEVSDDEAEEKEDKEEEKE	P07900	___1
Protein FAM83H	FA83H	S892	0.197866	-0.113128	1.3449	-0.70018	1.15802	-0.80545	ERKGSPTPGFSTRRGSPTTGFIEQKGSPTSA	Q6ZRV2	___1
Abscission/NoCut checkpoint regulator	ANCHR	S144	0.896084	-0.48847	1.96771	-0.702203	1.75066	-0.489777	HEVLTRGSSANASKWSPPQNYKKRVAALEAK	Q96K21	___1
Cyclin-Y	CCNY	S326	0.0387989	-0.0380106	1.791	-0.702522	0.356741	-0.446397	DKYKDLRRSARKRSASADNLTLPRWSPAIIS	Q8ND76	___1
Protein FAM83H	FA83H	S1025	0.0376803	-0.0899696	0.825229	-0.705821	1.37627	-0.873875	TEAATEERGPRARLSSATANALYSSNLRDDT	Q6ZRV2	___1
Eukaryotic translation initiation factor 5B	IF2P	S164	0.461159	-0.312908	1.14573	-0.706782	1.30106	-0.857746	KAKGKAQKSNKKWDGSEEDEDNSKKIKERSR	O60841	___1
Lamina-associated polypeptide 2, isoform alpha	LAP2A	T74	0.0500634	0.083097	0.768028	-0.709809	1.51273	-1.86699	SKGPPDFSSDEEREPTPVLGSGAAAAGRSRA	P42166	___1
Nucleide diphphate kinase B	NDKB	S120	0.201908	0.169223	1.02893	-0.710268	1.63854	-0.948124	RGDFCIQVGRNIIHGSDSVKSAEKEISLWFK	P22392	___1
Microtubule-associated protein tau	TAU	S519	0.167227	0.126136	1.56937	-0.711869	0.313353	-0.207692	EPPKSGDRSGYSSPGSPGTPGSRSRTPSLPT	P10636	___1
Nuclear pore complex protein Nup98-Nup96	NUP98	S888	0.34478	-0.144569	1.40208	-0.715064	0	-1.9633	WVFKVSHFSKYGLQDSDEEEEEHPSKTSTKK	P52948	___1
Supervillin	SVIL	T852	0.037672	-0.0666618	0.782007	-0.735718	1.52988	-1.98346	NRIDTRQRRMNARYQTQPVTLGEVEQVQSGK	O95425	___1
Ataxin-2	ATX2	S772	0.123595	0.0748606	1.82621	-0.736223	1.24559	-0.917143	NSPAGNKENIKPNETSPSFSKAENKGISPVV	Q99700	___1
Heterogeneous nuclear ribonucleoprotein A3	ROA3	S358	0.396669	0.164598	1.62984	-0.736919	0.52569	0.215717	YGPMKGGSFGGRSSGSPYGGGYGSGGGSGGY	P51991	___1
Nucleide diphphate kinase A	NDKA	S120	0.29659	0.12562	1.83641	-0.743344	1.7708	-0.824524	RGDFCIQVGRNIIHGSDSVESAEKEIGLWFH	P15531	___1
Sciellin	SCEL	S475	0.276529	0.12676	1.68076	-0.755661	2.72126	-0.921331	ANKSSEQGLDEHINVSPKAVKNTDGKQDLDK	O95171	___1
Serine/threonine-protein kinase TAO1	TAOK1	S421	0.848628	-0.293385	2.24498	-0.758347	0	-0.20318	YREEGDPRTRASDPQSPPQVSRHKSHYRNRE	Q7L7X3	___1
Cytpin-A	CYTSA	S220	0.250482	-0.250676	1.29357	-0.758938	1.83774	-1.35882	ELRDMRAQLGINEDHSEGDEKSEKETIMAHQ	Q69YQ0	___1
Vimentin	VIME	S459	0.124887	-0.112084	1.3299	-0.779592	3.41831	-1.30043	IKTVETRDGQVINETSQHHDDLE________	P08670	___1
ATP-dependent RNA helicase DDX24	DDX24	S82	0.333127	-0.169544	2.03757	-0.78437	2.73073	-1.31603	SLFSKEAPKRKAQAVSEEEEEEEGKSSSPKK	Q9GZR7	___1
Sorbin and SH3 domain-containing protein 1	SRBS1	S350	0.18767	-0.22804	1.59564	-0.797195	0	-0.500757	RVGEQDSAPTQEKPTSPGKAIEKRAKDDSRR	Q9BX66	___1
Putative methyltransferase NSUN5C	NSN5C	S260	0.271241	0.188019	1.51652	-0.799825	0.134083	-0.0939226	TSASQAKASAPERTPSPAPKRKKRAKSCSRC	Q63ZY6	___1
POU domain, class 2, transcription factor 1	PO2F1	S448	0.105934	0.058167	1.57659	-0.800076	0.0098139	0.00719372	KEKRINPPSSGGTSSSPIKAIFPSPTSLVAT	P14859	___1
Mitogen-activated protein kinase kinase kinase MLT	MLTK	S637	0.106457	0.043921	1.66861	-0.807086	0.271335	-0.119111	IKYQQITPVNQSRSSSPTQYGLTKNFSSLHL	Q9NYL2	___1
Transcriptional enhancer factor TEF-5	TEAD3	S11	0.715986	0.206499	2.86958	-0.811658	1.63261	-0.678913	_____MASNSWNASSSPGEAREDGPEGLDKG	Q99594	___1
Keratin, type I cytkeletal 18	K1C18	S34	1.1804	-0.833201	1.42046	-0.816696	1.4559	-2.24003	VQAPSYGARPVSSAASVYAGAGGSGSRISVS	P05783	___1
BTB/POZ domain-containing protein KCTD3	KCTD3	S793	0.008725	-0.00432062	1.57585	-0.838296	0	-0.553732	STSDGGTDSPGTASPSPTKTTPSPRHKKSDS	Q9Y597	___1
Actin filament-associated protein 1	AFAP1	S668	0.0119094	0.0141459	0.731497	-0.841544	1.66757	-1.47067	LGLAIEPKSGTSSPQSPVFRHRTLENSPISS	Q8N556	___1
Tyrine-protein kinase Lyn	LYN	S13	0.488757	-0.373283	1.7891	-0.842916	0	-2.50232	___MGCIKSKGKDSLSDDGVDLKTQPVRNTE	P07948	___1
Rho GTPase-activating protein 23	RHG23	S351	0.129622	-0.14888	1.22245	-0.850837	1.82093	-1.14007	DALSQLGQEGWHRARSDDYLSRATRSAEALG	Q9P227	___1
RNA-binding protein 33	RBM33	S205	0.598332	-0.389003	1.62554	-0.851324	1.65687	-0.844587	GGMETLELQKDIKEESDEEEEDDEESGRLRF	Q96EV2	___1
Tensin-3	TENS3	S660	1.48687	-0.23242	2.07621	-0.858818	5.60363	-2.03813	RGVGSGPHPPDTQQPSPSKAFKPRFPGDQVV	Q68CZ2	___1
Plakophilin-3	PKP3	S314	0.953646	-1.59163	0.539386	-0.863461	2.03944	-2.30075	GFNSYGSHRTLQRLSSGFDDIDLPSAVKYLM	Q9Y446	___1
Integrin beta-1-binding protein 1	ITBP1	S41	0.0394078	-0.0246863	1.56417	-0.869247	0.00896751	-0.00576162	VDSSLGGLSRSSTVASLDTDSTKSSGQSNNN	O14713	___1
Target of rapamycin complex 2 subunit MAPKAP1	SIN1	S510	0.0475235	0.0574217	1.32772	-0.869891	1.69448	-1.56899	ADYFAQKQRKLNRRTSFSFQKEKKSGQQ___	Q9BPZ7	___1
182 kDa tankyrase-1-binding protein	TB182	S1666	0.202716	-0.144966	2.502	-0.869994	2.92025	-0.883996	LSPSALKAKLRPRNRSAEEGELAESKSSQKE	Q9C0C2	___1
Multidrug resistance-associated protein 4	MRP4	T646	0.0436214	0.0299387	1.65141	-0.876848	0	-1.47386	LKKDNEESEQPPVPGTPTLRNRTFSESSVWS	O15439	___1
Serine/arginine repetitive matrix protein 2	SRRM2	S1320	0.502115	-0.495804	1.98644	-0.878028	1.36861	-0.684413	WGGPHFSPEHKELSNSPLRENSFGSPLEFRN	Q9UQ35	___1
Synaptopodin	SYNPO	S525	0.18553	-0.196434	0.978031	-0.879217	2.9176	-2.52866	GEKAPAPQPPSLPDRSPRPQRHIMSRSPMVE	Q8N3V7	___1
E3 SUMO-protein ligase RanBP2	RBP2	S2280	0.0657268	-0.0693636	1.24734	-0.882658	1.56552	-1.2613	TGFNFSFKSALSPSKSPAKLNQSGTSVGTDE	P49792	___1
Hepatocyte nuclear factor 3-alpha	FOXA1	S331	0.462639	0.248422	1.55565	-0.884683	0.732374	-0.775258	KTGQLEGAPAPGPAASPQTLDHSGATATGGA	P55317	___1
Spindle and kinetochore-associated protein 3	SKA3	S155	1.8704	-0.585813	1.57761	-0.888023	0.621922	-0.612999	DPPVASSCISEKSPRSPQLSDFGLERYIVSQ	Q8IX90	___1
Protein numb homolog	NUMB	S276	0.385146	0.177343	0.92804	-0.890471	1.68166	-1.42411	IPRRHAPIEQLARQGSFRGFPALSQKMSPFK;IPRRHAPLEQLVRQGSFRGFPALSQKNSPFK	P49757	___1
Receptor-interacting serine/threonine-protein kinase 4	RIPK4	S415	0.131204	0.149962	1.47428	-0.899216	0.671533	-0.37892	ELSRSSSESKLPSSGSGKRLSGVSSVDSAFS	P57078	___1
Thioredoxin-related transmembrane protein 1	TMX1	S270	0.406691	0.13611	1.37099	-0.904136	0	NaN	EGTNKDFPQNAIRQRSLGPSLATDKS_____	Q9H3N1	___1
Monocarboxylate transporter 1	MOT1	S467	0.561807	-0.541123	1.89063	-0.907837	2.49219	-1.06089	QKANEQKKESKEEETSIDVAGKPNEVTKAAE	P53985	___1
Tight junction protein ZO-2	ZO2	S1067	0.519568	-0.236862	2.17754	-0.908844	0.937906	-0.636498	PSTPIPPQEGEEVGESSEEQDNAPKSVLGKV	Q9UDY2	___1
Periplakin	PEPL	S14	0.0895155	-0.0754482	1.76081	-0.909617	0.858199	-0.553858	__MNSLFRKRNKGKYSPTVQTRSISNKELSE	O60437	___1
Band 4.1-like protein 2	E41L2	S87	1.21266	0.536143	1.59539	-0.911103	0	NaN	RGISRFIPPWLKKQKSYTLVVAKDGGDKKEP	O43491	___1
Annexin A2	ANXA2	T19	0.2555	-0.140707	1.49649	-0.91639	0.977014	-1.08277	VHEILCKLSLEGDHSTPPSAYGSVKAYTNFD	P07355	___1
Microtubule-associated tumor suppressor 1	MTUS1	S399	0.0544164	0.036541	1.00469	-0.917118	2.88103	-1.21834	KDLGTQNHTSELILSSPPGQKVGSSFGLTWD	Q9ULD2	___1
Vimentin	VIME	S73	0.120756	0.131748	0.786022	-0.918503	1.75317	-1.93596	GGVYATRSSAVRLRSSVPGVRLLQDSVDFSL	P08670	___1
Nestin	NEST	S1310	0.035744	0.027452	1.95328	-0.928876	2.00024	-0.940575	LPDSTPLGFYLRSPTSPRWDPTGEQRPPPQG	P48681	___1
Dedicator of cytokinesis protein 7	DOCK7	S929	0.463903	-0.200336	1.82933	-0.938487	0	NaN	EVRSIIGSKGLDRSNSWVNTGGPKAAPWGSN	Q96N67	___1
Nuclear-interacting partner of ALK	NIPA	S344	0.35389	0.120441	2.14279	-0.939303	1.81737	-0.929533	SQDATFSPGSEQAEKSPGPIVSRTRSWDSSS	Q86WB0	___1
Tensin-3	TENS3	S1154	0.194166	-0.162282	1.38536	-0.941622	0	-1.40999	PDFSKASEAASPLPDSPGDKLVIVKFVQDTS	Q68CZ2	___1
Twinfilin-2	TWF2	S349	0.178593	-0.0921839	2.13524	-0.944012	0.793492	-0.355659	GHKRLIRGPGENGDDS_______________	Q6IBS0	___1
Syntaxin-4	STX4	S117	0.280389	-0.0997127	2.29552	-0.944088	0	-1.54391	KAIEPQKEEADENYNSVNTRMRKTQHGVLSQ	Q12846	___1
E3 ubiquitin-protein ligase ZFP91	ZFP91	S83	0.227752	-0.159727	2.09461	-0.951643	0.22923	-0.154041	VSRRRKAEYPRRRRSSPSARPPDVPGQQPQA	Q96JP5	___1
Histone H1.3	H13	T18	0.0963504	0.166486	1.03361	-0.956591	1.47782	-1.65194	ETAPLAPTIPAPAEKTPVKKKAKKAGATAGK	P16402	___1
DENN domain-containing protein 1A	DEN1A	S592	0.00490826	-0.00566196	1.94836	-0.960741	1.71034	-1.28205	NLDMEAALQPLGQAKSLEDLRAPKDLREQPG	Q8TEH3	___1
DIS3-like exonuclease 2	DI3L2	S875	0.243546	-0.312261	0.816405	-0.978396	2.00027	-0.785316	PGTQGHLGPEKEEEESDGEPEDSSTS_____	Q8IYB7	___1
Myristoylated alanine-rich C-kinase substrate	MARCS	S145	0.172094	0.12765	2.38336	-0.996684	2.59665	-1.23824	ASSTSSPKAEDGATPSPSNETPKKKKKRFSF	P29966	___1
Septin-2	SEPT2	S218	1.87038	-0.721238	1.16984	-0.998574	2.22075	-2.18473	IEEHNIKIYHLPDAESDEDEDFKEQTRLLKA	Q15019	___1
Protein NDRG1	NDRG1	S330	0.079558	0.0535221	2.31548	-1.00156	2.01655	-0.820498	MPSASMTRLMRSRTASGSSVTSLDGTRSRSH	Q92597	___1
Histone acetyltransferase KAT7	KAT7	T88	0.0132321	-0.0126499	1.35838	-1.00592	0	NaN	STRRVTRSQQQPTPVTPKKYPLRQTRSSGSE	O95251	___1
Chromome alignment-maintaining phphoprotein 1	CHAP1	S476	0.0420389	0.0517282	1.61798	-1.01402	1.10586	-1.34695	ASLDFPESQKSSRGGSPDLWKSSFFIEPQKP	Q96JM3	___1
Kinesin light chain 2	KLC2	S582	0.318838	-0.303336	2.12235	-1.02025	0.800853	-1.2971	GTPQEPPNPRMKRASSLNFLNKSVEEPTQPG	Q9H0B6	___1
CLIP-associating protein 1	CLAP1	S600	0.0570168	0.0575795	2.3972	-1.03163	3.06098	-1.53397	STKSVSTTGSLQRSRSDIDVNAAASAKSKVS	Q7Z460	___1
LIM domain and actin-binding protein 1	LIMA1	S362	0.140364	-0.203328	1.03845	-1.03439	1.741	-1.95879	QVKSEVQQPVHPKPLSPDSRASSLSESSPPK	Q9UHB6	___1
PDZ domain-containing protein 8	PDZD8	S521	0.0428067	0.0496184	2.74839	-1.03632	0	NaN	RAQNEFKDEAQSLSHSPKRVPTTLSIKPLGA	Q8NEN9	___1
Centromal protein of 170 kDa	CE170	S1529	0.389482	-0.21963	1.24687	-1.03901	3.86191	-1.48517	PSPPKQKSSPVNNHHSPGQTPTLGQPEARAL	Q5SW79	___1
Tight junction-associated protein 1	TJAP1	S545	0.119783	0.116922	2.36813	-1.05024	3.1035	-2.31533	RSPKRMGVHHLHRKDSLTQAQEQGNLLN___	Q5JTD0	___1
Serine/threonine-protein kinase 10	STK10	S438	0.255989	-0.162202	2.00506	-1.05221	0.47027	-0.230366	QVAQEKQVAEQGGDLSPAANRSQKASQSRPN	O94804	___1
C2 domain-containing protein 5	C2CD5	S295	0.251746	0.167148	1.49239	-1.05268	1.78944	-1.09091	SSGPSTPLKNQTYSFSPSKSYSRQSSSSDTD	Q86YS7	___1
CCR4-NOT transcription complex subunit 4	CNOT4	S432	0.107684	0.054996	1.45723	-1.06049	2.80614	-1.91055	DLIEKELSVQDQPSLSPTSLQNSSSHTTTAK	O95628	___1
Gamma-interferon-inducible protein 16	IF16	S106	0.0965797	-0.102436	1.31476	-1.06174	2.23663	-1.84962	GPALSRKRKKEVDATSPAPSTSSTVKTEGAE	Q16666	___1
Zyxin	ZYX	S281	0.0542114	-0.0396671	1.44912	-1.06547	1.02352	-0.782341	FSPVTPKFTPVASKFSPGAPGGSGSQPNQKL	Q15942	___1
Ankyrin-1	ANK1	S1686	0.037797	-0.0281973	1.4319	-1.0665	1.27054	-1.14944	SLVSGHQRGQARITHSPTVSQVTERSQDRLQ	P16157	___1
Son of sevenless homolog 1	S1	S1134	0.0118899	-0.0154166	1.49791	-1.06726	1.54137	-1.45091	TVFIQVTLPHGPRSASVSSISLTKGTDEVPV	Q07889	___1
Band 4.1-like protein 1	E41L1	S540	0.00415031	0.00407171	1.18269	-1.07535	1.95351	-2.31956	LIHRDRDWERERRLPSSPASPSPKGTPEKAN	Q9H4G0	___1
Tyrine-protein kinase BAZ1B	BAZ1B	S1468	0.0294057	-0.0358054	1.50262	-1.07826	0	NaN	KRKKFPDRLAEDEGDSEPEAVGQSRGRRQKK	Q9UIG0	___1
WD repeat-containing protein 20	WDR20	S434	0.00106233	0.000710011	2.16787	-1.07955	4.34656	-1.6851	TTPGNSVPPPLPRSNSLPHSAVSNAGSKSSV	Q8TBZ3	___1
Serine/threonine-protein phphatase 4 regulatory subunit 3A	P4R3A	S741	0.242822	-0.0916395	3.17379	-1.09367	2.82052	-1.21125	EEKEVLLKTNLSGRQSPSFKLSLSSGTKTNL	Q6IN85	___1
Histamine H1 receptor	HRH1	S275	0.428662	-0.235765	1.97312	-1.09885	2.81726	-1.59542	LKRKPKDAGGGSVLKSPSQTPKEMKSPVVFS	P35367	___1
RNA-binding protein 25	RBM25	S677	0.28027	0.109079	2.176	-1.11487	1.25067	-0.417127	HRPKIGLSLKLGASNSPGQPNSVKRKKLPVD	P49756	___1
EF-hand domain-containing protein D2	EFHD2	S74	0.550572	-0.228199	2.4638	-1.11971	1.66389	-0.585638	LLRRADLNQGIGEPQSPSRRVFNPYTEFKEF	Q96C19	___1
STE20-like serine/threonine-protein kinase	SLK	S340	0.102088	0.0669899	2.28762	-1.12193	2.06226	-1.08812	EETENSLPIPASKRASSDLSIASSEEDKLSQ	Q9H2G2	___1
Protein transport protein Sec31A	SC31A	S799	0.175985	-0.15107	1.79533	-1.12464	0.82082	-0.64652	DRLCRAQGEPVAGHESPKIPYEKQQLPKGRP	O94979	___1
Interferon regulatory factor 2-binding protein 2	I2BP2	S360	0.236588	-0.248553	1.53161	-1.13792	0.0688907	-0.096375	NGSKAVARTARKRKPSPEPEGEVGPPKINGE	Q7Z5L9	___1
Receptor tyrine-protein kinase erbB-2	ERBB2	T1166	0.00908291	0.017046	0	-1.13841	1.3989	-2.12392	SPREGPLPAARPAGATLERPKTLSPGKNGVV	P04626	___1
Prelamin-A/C	LMNA	S616	0.124197	0.0798631	1.62493	-1.14033	0	NaN	SGSGAQVGGPISSGSSASSVTVTRSYRSVGG	P02545	___1
Large proline-rich protein BAG6	BAG6	S1117	0.684872	-0.276431	1.50884	-1.14085	0.175269	-0.0567106	LRSDIQKRLQEDPNYSPQRFPNAQRAFADDP	P46379	___1
Microtubule-associated serine/threonine-protein kinase 2	MAST2	S74	0.0414695	0.0331883	2.1069	-1.14339	0.362668	-0.372664	QDVVTGVSPLLFRKLSNPDIFSSTGKVKLQR	Q6P0Q8	___1
Epidermal growth factor receptor substrate 15-like 1	EP15R	S255	0.0219853	-0.0334163	0.936161	-1.1434	2.15713	-2.19688	PSHGSVSSLNSTGSLSPKHSLKQTQPTVNWV	Q9UBC2	___1
Signal-induced proliferation-associated 1-like protein 3	SI1L3	S1364	0.0938662	0.0733838	1.83484	-1.147	2.35023	-1.4181	EAAGRSHHADRRREVSPAPAVAGQSKGYRPK	O60292	___1
BRISC and BRCA1-A complex member 1	BABA1	S8	0.289857	-0.462005	1.39561	-1.14763	0.49186	-0.952411	________MEVAEPSSPTEEEEEEEEHSAEP	Q9NWV8	___1
SAFB-like transcription modulator	SLTM	S553	0.502694	-0.542075	1.14614	-1.15069	1.57244	-1.3175	ESIKKSEEKKRISSKSPGHMVILDQTKGDHC	Q9NWH9	___1
HIV Tat-specific factor 1	HTSF1	S579	0.757382	-0.391599	1.85057	-1.15223	2.46226	-1.69924	EFEENGLEKDLDEEGSEKELHENVLDKELEE	O43719	___1
Glucocorticoid-induced transcript 1 protein	GLCI1	S223	0.187924	-0.166138	2.06606	-1.16105	0.61317	-1.15707	WAEEGAEKRSHQRSASWGSADQLKEQIAKLR	Q86VQ1	___1
Ral GTPase-activating protein subunit alpha-1	RGPA1	S860	0.0393371	-0.0310192	3.27105	-1.17198	1.5834	-0.976706	ERLRSGNASTMTRRGSSPGSLEIPKDLPDIL	Q6GYQ0	___1
LIM domain only protein 7	LMO7	S1593	0.0533656	-0.0796008	2.06512	-1.18166	3.14863	-1.24373	TTGVATTQSPTPRSHSPSASQSGSQLRNRSV	Q8WWI1	___1
FERM domain-containing protein 8	FRMD8	S439	0.0794731	-0.106411	1.39605	-1.18778	1.09554	-1.44726	EDGKGIRRVKPKRTTSFFSRQLSLGQGSYTV	Q9BZ67	___1
Zinc finger CCCH domain-containing protein 13	ZC3HD	S877	0.370547	-0.404548	2.19119	-1.18991	0.558598	-0.462696	RLLSQVVRPQESRSLSPSHLTEDRQGRWKEE	Q5T200	___1
Rap guanine nucleotide exchange factor 6	RPGF6	S1094	0.066038	-0.0873575	1.36459	-1.19057	1.50605	-1.46453	LDVQGGAHKKRARRSSLLNAKKLYEDAQMAR	Q8TEU7	___1
Intracellular hyaluronan-binding protein 4	HABP4	S108	0.143436	-0.140267	2.03445	-1.22203	0.495806	-0.450463	KERKSLPAPVAQRPDSPGGGLQAPGQKRTPR	Q5JVS0	___1
Insulin receptor substrate 1	IRS1	S1078	1.15541	-0.651811	1.84667	-1.22582	1.32569	-0.514938	PQGPGGMSAFTRVNLSPNRNQSAKVIRADPQ	P35568	___1
Tumor-associated calcium signal transducer 2	TACD2	S322	0.388603	-0.272993	2.24126	-1.22632	0.285084	-0.351122	KKVEIKELGELRKEPSL______________	P09758	___1
Death-associated protein 1	DAP1	S3	0.173922	0.0838151	1.94909	-1.22978	0.969031	-0.446311	_____________MSSPPEGKLETKAGHPPA	P51397	___1
Shootin-1	SHOT1	S506	0.158106	0.156127	1.35172	-1.2522	0	NaN	DSSSPTGILATSESKSMPVLGSVSSVTKTAL	A0MZ66	___1
Tetratricopeptide repeat protein 33	TTC33	S197	0.00148627	-0.00320292	1.60952	-1.25824	0.0482008	0.0397325	QRIKKSEAPAEVTHFSPKSIPDYDFESDEIV	Q6PID6	___1
Centromal protein of 170 kDa	CE170	S1205	0.0435223	0.0403601	1.52722	-1.25843	0	NaN	RLVPSDKFSPRIRANSISRLSDSKVKSMTSA	Q5SW79	___1
Ladinin-1	LAD1	S394	0.128654	0.168103	1.37749	-1.25913	2.34293	-2.12181	KPKKENSETTLTRSASMKLPDNTVKLGEKLE	O00515	___1
Zyxin	ZYX	S344	1.04308	-0.884326	1.93271	-1.26137	1.98807	-2.25496	QHPVPPPAQNQNQVRSPGAPGPLTLKEVEEL	Q15942	___1
Lamin-B receptor	LBR	S99	0.0415692	0.0528884	2.39395	-1.26355	2.98298	-2.58405	SRSPGRPPKSARRSASASHQADIKEARREVE	Q14739	___1
CLIP-associating protein 2	CLAP2	S370	0.156689	0.139421	2.21041	-1.27531	3.15476	-1.66807	SSKASSLPGSLQRSRSDIDVNAAAGAKAHHA	O75122	___1
Major vault protein	MVP	S445	0.180282	0.110534	2.9718	-1.2756	0	-1.70016	GQDPLADRGEKDTAKSLQPLAPRNKTRVVSY	Q14764	___1
Kinesin-like protein KIF13B	KI13B	S1410	0.0474658	-0.0159707	1.97869	-1.27751	3.76994	-2.06925	LIPSYSLGSNKGRWESQQDVSQTTVSRGIAP	Q9NQT8	___1
Leucine-rich repeat-containing protein 16A	LR16A	S1331	0.181386	-0.133542	2.53627	-1.28253	0	-1.25849	PQPSPRTFSQEVSRRSWGQQAQEYQEQKQRS	Q5VZK9	___1
Microtubule-associated protein RP/EB family member 1	MARE1	S155	0.762844	-0.479341	3.38497	-1.28904	4.03832	-2.92214	SLVAPALNKPKKPLTSSSAAPQRPISTQRTA	Q15691	___1
Anamorsin	CPIN1	S183	0.1388	-0.195015	1.68149	-1.29063	0.087318	-0.143841	VGSSRQLKLSITKKSSPSVKPAVDPAAAKLW	Q6FI81	___1
Sodium/hydrogen exchanger 1	SL9A1	S693	0.496881	-0.911699	0.839637	-1.30815	1.4757	-1.55405	QKINNYLTVPAHKLDSPTMSRARIGSDPLAY	P19634	___1
Nardilysin	NRDC	S94	0.655138	-0.302768	0	-1.30992	1.7844	-1.2911	ARLGADESEEEGRRGSLSNAGDPEIVKSPSD	O43847	___1
E3 SUMO-protein ligase RanBP2	RBP2	S781	0.366667	-0.634983	0.987011	-1.31095	1.49552	-1.90878	GSLRNADSEIKHSTPSPTRYSLSPSKSYKYS	P49792	___1
MTSS1-like protein	MTSSL	S456	0.144211	-0.106698	1.32527	-1.31188	1.83054	-1.83427	SPAASDLAMVLTRGLSLEHQKSSRDSLQYSS	Q765P7	___1
Protein Wiz	WIZ	S1017	0.233326	-0.192182	1.72491	-1.31767	0.933658	-0.768363	PEDKSPQLSLSPRPASPKAQWPQSEDEGPLN	O95785	___1
Mitotic interactor and substrate of PLK1	MISP	S214	0.634695	0.274378	2.83089	-1.32315	3.29365	-1.7264	QFLSLEQANKGAPHSSPARGTPAGTTPGASQ	Q8IVT2	___1
Calcium-regulated heat stable protein 1	CHSP1	S52	0.0465553	0.0655718	0.906539	-1.33782	1.75716	-2.19595	NVVPSPLPTRRTRTFSATVRASQGPVYKGVC	Q9Y2V2	___1
E3 ubiquitin-protein ligase MYCBP2	MYCB2	S2751	0.172175	0.107936	1.83719	-1.34765	0	-0.16869	SDAAKLRSDSHSRSLSPNHNTLQTLKSDGRM	O75592	___1
CLK4-associating serine/arginine rich protein	CLASR	S547	0.245144	0.201056	1.30211	-1.3478	0.53094	-0.557212	PSPSPAREKLTRPAASPAVGEKLKKTEPAAG	Q8N2M8	___1
Protein kinase C delta type	KPCD	S304	0.49863	-0.655596	1.50233	-1.35093	0.87352	-1.05385	EALNQVTQRASRRSDSASSEPVGIYQGFEKK	Q05655	___1
Uncharacterized protein KIAA1522	K1522	S342	0.457798	-0.375346	1.62028	-1.36029	1.90964	-1.55539	SPASVRSLGRFSSVSSPQPRSRHPSSSSDTW	Q9P206	___1
Tyrine-protein phphatase non-receptor type 14	PTN14	S594	0.24629	-0.157279	1.84618	-1.36536	0	-1.31502	TPDLASHRHKYVSGSSPDLVTRKVQLSVKTF	Q15678	___1
Protein phphatase 1 regulatory subunit 12A	MYPT1	S507	0.297839	-0.288528	1.95423	-1.37411	3.30809	-2.52855	TRLAYVAPTIPRRLASTSDIEEKENRDSSSL	O14974	___1
Sister chromatid cohesion protein PDS5 homolog A	PDS5A	S1305	0.279983	-0.181941	2.14423	-1.37912	1.14363	-0.68477	KPINKGRKRAAVGQESPGGLEAGNAKAPKLQ	Q29RF7	___1
X-linked retinitis pigmenta GTPase regulator	RPGR	S961	0.0431733	-0.0344432	1.83701	-1.38165	0	-0.650802	DMKKTKKIFLFKRVPSINQKIVKNNNEPLPE	Q92834	___1
BAG family molecular chaperone regulator 3	BAG3	S136	0.25493	0.320239	1.46052	-1.38238	1.40489	-1.06817	RFRTEAAAAAPQRSQSPLRGMPETTQPDKQC	O95817	___1
Vimentin	VIME	S56	0.191447	0.162733	1.55831	-1.39	1.03099	-1.53188	GSALRPSTSRSLYASSPGGVYATRSSAVRLR	P08670	___1
EH domain-binding protein 1	EHBP1	S1058	0.36371	-0.256162	2.18682	-1.39823	1.45888	-0.817851	GNEEKAAITETQRKPSEDEVLNKGFKDTSQY	Q8NDI1	___1
Arf-GAP with Rho-GAP domain, ANK repeat and PH domain-containing protein 3	ARAP3	S1444	1.05877	0.519403	1.9338	-1.40681	0	-1.34824	REWTVKPENPLTSQKSLDQPFLSKSSTLGQE	Q8WWN8	___1
Treacle protein	TCOF	T581	0	-0.416339	2.01661	-1.41009	0	-1.88431	PAQEKSLGNILQAKPTSSPAKGPPQKAGPVA	Q13428	___1
Myristoylated alanine-rich C-kinase substrate	MARCS	S101	0.352241	-0.264483	2.52452	-1.41459	2.15519	-2.78143	EKGEPAAAAAPEAGASPVEKEAPAEGEAAEP	P29966	___1
Serine/threonine-protein kinase 10	STK10	T952	0.295154	-0.223114	1.83249	-1.41762	2.7387	-2.72159	MFFKLSEEAECPNPSTPSKAAKFFPYSSADA	O94804	___1
Neuroblast differentiation-associated protein AHNAK	AHNK	S5448	0.212119	0.361761	0.727234	-1.42617	1.72539	-1.88665	LKGPGVDVNLKGPRISAPNVDFNLEGPKVKG	Q09666	___1
Histone H1.5	H15	T11	0.00948802	-0.0120602	2.38918	-1.42758	4.51704	-2.35188	_____MSETAPAETATPAPVEKSPAKKKATK	P16401	___1
Thymin beta-4	TYB4	T23	0.728433	0.713558	1.59345	-1.44353	1.48672	-1.38437	AEIEKFDKSKLKKTETQEKNPLPSKETIEQE	P62328	___1
Caveolin-1	CAV1	S37	0.137382	0.177108	1.33327	-1.45142	3.64929	-3.88432	GNIYKPNNKAMADELSEKQVYDAHTKEIDLV	Q03135	___1
Protein-methionine sulfoxide oxidase MICAL1	MICA1	S617	1.02489	-0.78642	2.14805	-1.45986	0	NaN	AYLSHFHSAFKSMAHSPGPVSQASPGTSSAV	Q8TDZ2	___1
TBC1 domain family member 4	TBCD4	S341	0.0863873	-0.135527	1.84667	-1.46787	0	-2.48445	VHEGSQKSQPRRRHASAPSHVQPSDSEKNRT	O60343	___1
Unconventional myin-XVIIIa	MY18A	S164	0.402152	-0.253963	2.03748	-1.47332	0	NaN	SASETSTPSEHSAAPSPQVEVRTLEGQLVQH	Q92614	___1
Myotubularin-related protein 12	MTMRC	S564	0.141395	-0.123082	1.45949	-1.47502	1.73749	-1.87979	KGQRKGMRFKHQRQLSLPLTQSKSSPKRGFF	Q9C0I1	___1
Antigen KI-67	KI67	S357	0.607531	-0.560368	1.60763	-1.4862	0	-1.36916	PAKMKTPVQYSQQQNSPQKHKNKDLYTTGRR	P46013	___1
Tight junction protein ZO-2	ZO2	S986	0.81379	-0.574904	2.34603	-1.50878	0.999777	-0.68713	AQMRRAASSDQLRDNSPPPAFKPEPPKAKTQ	Q9UDY2	___1
Echinoderm microtubule-associated protein-like 4	EMAL4	S146	0.270537	0.297738	1.95133	-1.50947	0.908014	-0.76644	ESHSNDQSPQIRASPSPQPSSQPLQIHRQTP	Q9HC35	___1
Tensin-3	TENS3	S1149	0.243427	-0.266908	2.05418	-1.51254	2.25443	-1.70752	FPNVLPDFSKASEAASPLPDSPGDKLVIVKF	Q68CZ2	___1
Ras GTPase-activating-like protein IQGAP1	IQGA1	S1443	0.605254	-0.602915	1.53005	-1.51296	1.68165	-2.77399	AIRDAKTPDKMKKSKSVKEDSNLTLQEKKEK	P46940	___1
Ubiquitin carboxyl-terminal hydrolase 24	UBP24	S1141	0.132114	0.0230398	3.27378	-1.51553	2.19599	-0.392435	RKKTLLSESSSQSSKSPSLSSKQQHQPSASS	Q9UPU5	___1
Initol 1,4,5-trisphphate receptor type 3	ITPR3	S1832	0.123402	-0.0963602	1.87444	-1.52358	1.30595	-1.0122	EDREPVDPTTKGRVASFSIPGSSSRYSLGPS	Q14573	___1
Cdc42 effector protein 4	BORG4	S118	0.353084	0.426021	1.54611	-1.52916	0	NaN	LGSLRDSALFVKNAMSLPQLNEKEAAEKGTS	Q9H3Q1	___1
Splicing factor, arginine/serine-rich 19	SFR19	S548	0.18092	0.114523	2.05	-1.52997	2.20019	-1.33648	ASSSSGTQPAPPAPASPWDSKKHRSRDRKPG	Q9H7N4	___1
Band 4.1-like protein 1	E41L1	S544	0.277606	-0.27126	1.70222	-1.53135	1.94219	-1.28297	DRDWERERRLPSSPASPSPKGTPEKANERAG	Q9H4G0	___1
Endophilin-A2	SH3G1	S288	0.161342	-0.259497	0.959482	-1.53603	1.99037	-3.17579	GGFPCTTAPKIAASSSFRSSDKPIRTPSRSM	Q99961	___1
Paxillin	PAXI	S85	0.0582231	-0.0513735	2.35292	-1.55396	2.68153	-2.01376	QPSSSRFIHQQPQSSSPVYGSSAKTSSVSNP	P49023	___1
Protein FAM117B	F117B	S273	0.435784	-0.26445	2.97719	-1.5567	1.17872	-0.741531	EEYSEKKKGSHKRSASWGSTDQLKEIAKLRQ	Q6P1L5	___1
E3 ubiquitin-protein ligase DTX3L	DTX3L	S532	0.126499	0.149185	1.84861	-1.56918	1.07134	-1.41178	GKKLKEGHETPMDIDSDDSKAASPPLKGSVS	Q8TDB6	___1
TRAF2 and NCK-interacting protein kinase	TNIK	S707	0.12947	0.0723329	1.66168	-1.58022	2.55513	-1.627	GSALGPRLGSQPIRASNPDLRRTEPILESPL	Q9UKE5	___1
Tight junction protein ZO-2	ZO2	S1159	0.892324	-1.12704	0.945091	-1.58787	2.60756	-1.65312	KAPSRPYQDTRGSYGSDAEEEEYRQQLSEHS	Q9UDY2	___1
Protocadherin-1	PCDH1	S984	0.238801	-0.340308	1.91923	-1.59161	1.91246	-2.41486	YRSNSPLPSIQLQPQSPSASKKHQVVQDLPP	Q08174	___1
Treacle protein	TCOF	S156	0.377217	-0.551934	2.4321	-1.60391	1.83548	-1.24974	HPATGKTVANLLSGKSPRKSAEPSANTTLVS	Q13428	___1
RNA-binding protein 14	RBM14	S627	0.276196	-0.405843	1.7181	-1.605	1.38191	-0.906613	SDYRRLSESQLSFRRSPTKSSLDYRRLPDAH	Q96PK6	___1
Annexin A2	ANXA2	S2	0.756214	-0.678534	1.66809	-1.61486	0.819384	-1.46251	______________MSTVHEILCKLSLEGDH	P07355	___1
Unconventional myin-XVIIIa	MY18A	S728	0.0664804	0.0766354	2.12733	-1.62837	3.41687	-3.33072	IFKHQHKGGTLQRSTSFRQGPEESGLGDGTG	Q92614	___1
Insulin receptor substrate 2	IRS2	S306	0.699599	-0.419241	2.37864	-1.63487	0	NaN	MKALKELFEFRPRSKSQSSGSSATHPISVPG	Q9Y4H2	___1
Mitotic interactor and substrate of PLK1	MISP	S471	0.615488	-0.861861	1.48639	-1.63528	2.33184	-2.99343	KAATSPKATMSPRHLSESSGKPLSTKQEASK	Q8IVT2	___1
Neuroblast differentiation-associated protein AHNAK	AHNK	S5739	0.206609	0.0900068	0	-1.63746	2.91261	-2.25096	GKGGVTGSPEASISGSKGDLKSSKASLGSLE	Q09666	___1
Insulin receptor substrate 2	IRS2	S577	0.0129258	-0.0150661	1.48999	-1.64484	2.16624	-1.52377	DAAQDLDRGLRKRTYSLTTPARQRPVPQPSS	Q9Y4H2	___1
Tripartite motif-containing protein 29	TRI29	S489	1.35107	-0.595072	1.94177	-1.65803	0	-1.90466	YLTPKGGVRTSYQPSSPGRFTKETTQKNFNN	Q14134	___1
Histone H1.4	H14	T18	0.206149	0.238807	1.41524	-1.65825	1.39986	-1.01558	ETAPAAPAAPAPAEKTPVKKKARKSAGAAKR	P10412	___1
Myin phphatase Rho-interacting protein	MPRIP	S993	0.326983	-0.739692	1.56065	-1.66616	1.7467	-1.6052	PDSATVSGYDIMKSKSNPDFLKKDRSCVTRQ	Q6WCQ1	___1
Rho guanine nucleotide exchange factor 16	ARHGG	S6	0.188604	0.210971	1.86743	-1.67498	1.67345	-1.45533	__________MAQRHSDSSLEEKLLGHRFHS	Q5VV41	___1
Alpha-endulfine	ENSA	S67	0.548726	0.566912	1.57069	-1.68121	3.43884	-3.2022	DFLMKRLQKGQKYFDSGDYNMAKAKMKNKQL;DFLRKRLQKGQKYFDSGDYNMAKAKMKNKQL	P68211	___1
Proline and serine-rich protein 2	PRSR2	S43	0.11959	-0.0930099	3.24661	-1.6824	1.33242	-1.72099	RGGSLESRSSSSRSRSFTLDDESLKYLTHEE	Q86WR7	___1
Tumor protein D52	TPD52	S176	0.0901406	-0.0817699	2.11481	-1.69258	1.73159	-2.05775	ITKKLEDVKNSPTFKSFEEKVENLKSKVGGT	P55327	___1
Vimentin	VIME	S430	0.43501	-0.472548	1.57611	-1.7309	0	NaN	LPNFSSLNLRETNLDSLPLVDTHSKRTLLIK	P08670	___1
Protein phphatase 1 regulatory subunit 29	PPR29	S619	0.290521	-0.262529	2.04531	-1.73137	0	NaN	PPYKESSHHPLQRQLSADAAVTRKTCSVSSS	Q5R3F8	___1
Protein bicaudal D homolog 2	BICD2	S582	0.247616	-0.608903	1.52659	-1.74832	0.591665	-0.581778	TSPGGRTSPEARGRRSPILLPKGLLAPEAGR	Q8TD16	___1
MARCKS-related protein	MRP	S104	0.135728	-0.122776	2.22188	-1.75601	3.14541	-3.10957	KKKFSFKKPFKLSGLSFKRNRKEGGGDSSAS	P49006	___1
Apoptotic chromatin condensation inducer in the nucleus	ACINU	S838	0.11036	-0.108408	2.23237	-1.75867	2.49847	-1.98198	KISVVSATKGVPAGNSDTEGGQPGRKRRWGA	Q9UKV3	___1
Tumor necris factor alpha-induced protein 3	TNAP3	S645	0.718131	-0.695057	2.83638	-1.77023	1.00085	-1.03085	EYRENKHFAAASGKVSPTASRFQNTIPCLGR	P21580	___1
Ribomal protein S6 kinase alpha-4	KS6A4	S745	0.267255	-0.256444	2.32081	-1.7792	0	-1.48939	RRKQKLRSATASRRGSPAPANPGRAPVASKG	O75676	___1
BET1 homolog	BET1	S50	0.245749	0.0874267	3.96758	-1.77975	2.19661	-1.23053	LTESLRSKVTAIKSLSIEIGHEVKTQNKLLA	O15155	___1
Neuroblast differentiation-associated protein AHNAK	AHNK	S5841	0.220959	-0.265192	1.76043	-1.79399	4.65702	-3.89295	GGLGSKSKGHYEVTGSDDETGKLQGSGVSLA	Q09666	___1
Filamin-C	FLNC	S2233	0.243003	-0.351068	1.12731	-1.80916	1.69349	-2.67408	FPAVFGDFLGRERLGSFGSITRQQEGEASSQ	Q14315	___1
Filamin-A	FLNA	S2152	0.928714	-1.24758	1.63257	-1.81934	2.11906	-2.65446	EGRVKESITRRRRAPSVANVGSHCDLSLKIP	P21333	___1
ETS-related transcription factor Elf-1	ELF1	S187	0.323505	-0.351233	3.99427	-1.82894	0.891268	-0.506674	PKRKKGRKTKPPRPDSPATTPNISVKKKNKD	P32519	___1
Protein-methionine sulfoxide oxidase MICAL3	MICA3	S1221	0.590191	-0.491867	2.35161	-1.83224	1.50717	-0.971629	EKPKADAPSDLKAVHSPIRSQPVTLPEARTP	Q7RTP6	___1
Dedicator of cytokinesis protein 5	DOCK5	S1766	0.756048	0.658378	2.99674	-1.83343	3.25063	-2.74352	EPDLMSPTRKAQRPKSLQLMDNRLSPFHGSS	Q9H7D0	___1
BRISC and BRCA1-A complex member 1	BABA1	S29	0.411542	-0.332407	0	-1.84153	1.96871	-0.872772	EEEEEHSAEPRPRTRSNPEGAEDRAVGAQAS	Q9NWV8	___1
Brefeldin A-inhibited guanine nucleotide-exchange protein 2	BIG2	S227	1.14297	-1.00111	2.34561	-1.87575	0.221596	-0.211994	IQSKPQSPVIQAAAVSPKFVRLKHSQAQSKP	Q9Y6D5	___1
Tumor protein D54	TPD54	S166	0.301024	0.422342	2.02248	-1.87752	2.15566	-2.08948	ISRKLGDMRNSATFKSFEDRVGTIKSKVVGD	O43399	___1
Unconventional myin-XVIIIa	MY18A	S140	0.113957	-0.128471	2.50121	-1.90882	0	-2.57055	GSLAKQNSQMIVKRFSFSQRSRDESASETST	Q92614	___1
Serine/threonine-protein kinase MARK2	MARK2	S486	0.19705	-0.159615	1.76335	-1.93106	1.63753	-1.37581	STNSVLSTSTNRSRNSPLLERASLGQASIQN	Q7KZI7	___1
Band 4.1-like protein 2	E41L2	S396	0.538593	-0.741835	2.4135	-1.93261	1.31473	-1.15939	;IPKSKFLALGSKFRYSGRTQAQTRQASALID;PPKAKFLTLGSKFRYSGRTQAQTRQASTLID;PPPKGFLVMGSKFRYSGRTQAQTRQASALID	O43491	___1
Tumor protein D52	TPD52	S171	0.538492	-0.784256	1.6058	-1.94344	0.554017	-0.573961	SVGSVITKKLEDVKNSPTFKSFEEKVENLKS	P55327	___1
182 kDa tankyrase-1-binding protein	TB182	S872	0.878903	-1.10656	2.41779	-1.97601	0.910253	-0.963889	SRDAELQDQEFGKRDSLGTYSSRDVSLGDWE	Q9C0C2	___1
Pleckstrin homology domain-containing family A member 6	PKHA6	S808	0.153757	-0.16902	1.597	-1.98957	0	NaN	ASGLTNGLSSQERPKSAVFPGEGKVKMSVEE	Q9Y2H5	___1
MAP7 domain-containing protein 1	MA7D1	S273	0.302756	0.191652	2.46733	-1.98968	0	NaN	LPKHVDSIINKRLSKSSATLWNSPSRNRSLQ	Q3KQU3	___1
Actin filament-associated protein 1-like 2	AF1L2	S344	0.353648	-0.989804	1.05568	-1.99485	2.31209	-2.37148	AGLKLSNLMNLGRKKSTSLEPVERSLETSSY	Q8N4X5	___1
Tight junction protein ZO-2	ZO2	S266	0.679978	-0.612047	3.48305	-2.00053	1.49799	-1.041	RAYHRAYDPDYERAYSPEYRRGARHDARSRG	Q9UDY2	___1
MAP7 domain-containing protein 1	MA7D1	S753	0.172043	0.181821	2.62897	-2.03524	1.36488	-1.06681	ANGSSPEPVKAVEARSPGLQKEAVQKEEPIP	Q3KQU3	___1
Synergin gamma	SYNRG	S1075	0.18798	-0.230821	1.59478	-2.03797	0	-1.77662	ATFDLSVQGSHKRSLSLGDKEISRSSPSPAL	Q9UMZ2	___1
Specifically androgen-regulated gene protein	SARG	S133	0.0294262	0.0397854	1.95897	-2.04248	2.36459	-2.96014	HPPEPQGLGLRSGSYSLPRNIHIARSQNFRK	Q9BW04	___1
ATP-dependent RNA helicase DDX3X	DDX3X	S594	0.760426	-1.2366	1.70796	-2.04399	0	NaN	HYKGSSRGRSKSSRFSGGFGARDYRQSSGAS	O00571	___1
Disintegrin and metalloproteinase domain-containing protein 9	ADAM9	T761	0.323144	-0.610662	1.2301	-2.04455	1.47632	-1.5698	PSRQPGSVPRHVSPVTPPREVPIYANRFAVP	Q13443	___1
AF4/FMR2 family member 4	AFF4	S836	0.367944	-0.400198	1.86987	-2.0488	0	NaN	SKDPKTEHGSRKRTISQSSSLKSSSNSNKET	Q9UHB7	___1
Mitogen-activated protein kinase 1	MK01	Y187	0.774499	-0.926184	1.9728	-2.05094	1.25098	-1.26306	RVADPDHDHTGFLTEYVATRWYRAPEIMLNS	P28482	___1
Serine/threonine-protein kinase 10	STK10	S454	0.0968912	0.110075	2.30601	-2.05682	0	-1.5638	PAANRSQKASQSRPNSSALETLGGEKLANGS	O94804	___1
KN motif and ankyrin repeat domain-containing protein 2	KANK2	S540	0.904579	-0.607285	2.95799	-2.07636	3.27846	-1.52879	DSTENEAPEPRERVPSVAEAPQLRPAGTAAA	Q63ZY3	___1
BTB/POZ domain-containing protein KCTD3	KCTD3	S808	0	0.17499	0	-2.07769	1.50914	-1.05105	SPTKTTPSPRHKKSDSSGQEYSL________	Q9Y597	___1
Enhancer of mRNA-decapping protein 3	EDC3	S131	0.0172729	0.0204959	2.06649	-2.08374	3.23818	-1.94508	NIPKRTDVKSQDVAVSPQQQQCSKSYVDRHM	Q96F86	___1
Myristoylated alanine-rich C-kinase substrate	MARCS	T150	0.0241612	0.01999	3.42809	-2.10341	2.93724	-2.78699	SPKAEDGATPSPSNETPKKKKKRFSFKKSFK	P29966	___1
Myc box-dependent-interacting protein 1	BIN1	S331	0.958928	-1.37571	1.94777	-2.10475	3.15693	-3.35534	PEPAGGATPGATLPKSPSQLRKGPPVPPPPK	O00499	___1
Disintegrin and metalloproteinase domain-containing protein 9	ADAM9	S758	0.802076	-1.03871	2.18819	-2.11993	1.48314	-1.95977	QANPSRQPGSVPRHVSPVTPPREVPIYANRF	Q13443	___1
A-kinase anchor protein 2	AKAP2	S748	0.143985	-0.0892644	3.16312	-2.13935	4.11508	-2.54568	EEELKRQRQVLQSTQSPRTKNAPSLPSRTCY	Q9Y2D5	___1
Girdin	GRDN	S1736	0.473323	-0.603264	0	-2.19545	2.68349	-2.8196	LGKDKPVSCGLARSVSGKTPGDFYDRRTTKP	Q3V6T2	___1
MOB kinase activator 1A	MOB1A	T35	0.579448	-0.421374	2.52822	-2.20892	0	-2.09089	PEGSHQYELLKHAEATLGSGNLRQAVMLPEG	Q9H8S9	___1
Ubiquitin-conjugating enzyme E2 J1	UB2J1	S266	0.556435	-0.63618	2.1127	-2.21313	0	NaN	SPRQRRAQQQSQRRLSTSPDVIQGHQPRDNH	Q9Y385	___1
Echinoderm microtubule-associated protein-like 3	EMAL3	S176	0.234384	-0.901885	1.71501	-2.23944	2.0039	-3.16474	SPSERPRQKLSRKAISSANLLVRSGSTESRG	Q32P44	___1
Brain-specific angiogenesis inhibitor 1-associated protein 2	BAIP2	T340	0.400776	0.189679	2.57725	-2.24753	3.7078	-2.82799	SPPQSQSKLSDSYSNTLPVRKSVTPKNSYAT	Q9UQB8	___1
Drebrin-like protein	DBNL	S275	0.384828	-0.372152	1.60741	-2.26495	1.78386	-1.47669	IFKQKERAMSTTSISSPQPGKLRSPFLQKQL	Q9UJU6	___1
Cdc42 effector protein 4	BORG4	S64	0.163278	0.0935845	3.93767	-2.28008	3.92458	-2.30612	DTSFLNSKAGEPDGESLDEQPSSSSSKRSLL	Q9H3Q1	___1
Uncharacterized protein KIAA1522	K1522	T162	0.829952	-0.78422	4.93292	-2.28135	0	-3.02496	PKSGKSGRRRRERRSTVLGLPQHVQKELGLR	Q9P206	___1
Supervillin	SVIL	S707	0.704223	0.19911	4.15564	-2.30458	4.71831	-3.08149	LSVAAKRLLFREMEKSFDEQNVPKRRSRNTA	O95425	___1
Exocyst complex component 7	EXOC7	S250	0.0912077	0.0621896	3.38831	-2.30806	0	NaN	KEHFHKSSSSSGVPYSPAIPNKRKDTPTKKP	Q9UPT5	___1
Serine/threonine-protein kinase 10	STK10	S514	0.0569367	0.0779037	1.80215	-2.32572	0	NaN	GTNLSTDLSLNKEMGSLSIKDPKLYKKTLKR	O94804	___1
DENN domain-containing protein 4C	DEN4C	S1089	0.420476	-0.382828	0	-2.32654	3.04602	-2.11739	FKQQTPSRTHKERSTSLSALVRSSPHGSLGS	Q5VZ89	___1
STE20-like serine/threonine-protein kinase	SLK	S14	0.634475	-0.699635	2.02818	-2.3397	1.24296	-1.67565	__MSFFNFRKIFKLGSEKKKKQYEHVKRDLN	Q9H2G2	___1
Band 4.1-like protein 1	E41L1	S75	0.33995	-0.158405	3.00698	-2.35582	0	NaN	SLDMEEKDYSEADGLSERTTPSKAQKSPQKI	Q9H4G0	___1
Microtubule-associated protein 4	MAP4	S1073	0.196295	-0.259483	2.5114	-2.37467	2.76084	-2.672	SQKLNFKEKAQAKVGSLDNVGHLPAGGAVKT	P27816	___1
Periplakin	PEPL	S887	0.524799	-0.410183	3.00174	-2.38066	0	NaN	EVEVTHETLQRNRPDSGVEEAWKIRKELDEE	O60437	___1
Ras-related protein Rab-12	RAB12	S21	0.00832242	-0.00471497	3.14847	-2.39653	3.29043	-2.61259	ALQRRAGGGGGLGAGSPALSGGQGRRRKQPP	Q6IQ22	___1
Septin-7	SEPT7	T426	0.082341	-0.0697544	2.6873	-2.40125	2.84325	-3.8388	WEAQQRILEQQNSSRTLEKNKKKGKIF____	Q16181	___1
Rho GTPase-activating protein 29	RHG29	T948	0	NaN	3.01059	-2.42413	0	-0.959682	DIHTSESESKIFERATSFEESERKQNALGKC	Q52LW3	___1
Poly(rC)-binding protein 1	PCBP1	S264	0.779915	-1.32551	1.85924	-2.43892	0	NaN	AMMHGGTGFAGIDSSSPEVKGYWASLDASTQ	Q15365	___1
Rho-associated protein kinase 2	ROCK2	S1362	0.248202	-0.417018	2.64576	-2.44341	1.79317	-1.64983	KIPKKPPAPDPFARSSPRTSMKIQQNQSIRR	O75116	___1
Scaffold attachment factor B1	SAFB1	S604	0.398058	-0.492896	2.94248	-2.4627	1.92609	-2.51381	SQDRKSASREKRSVVSFDKVKEPRKSRDSES	Q15424	___1
Lamina-associated polypeptide 2, isoforms beta/gamma	LAP2B	T208	0.0322876	-0.0680628	2.30218	-2.50684	2.59705	-3.49181	ELKLEKREPLKGRAKTPVTLKQRRVEHNQSY	P42167	___1
Myristoylated alanine-rich C-kinase substrate	MARCS	S170	0.309784	-0.240624	3.96404	-2.52878	3.25167	-3.97775	KKRFSFKKSFKLSGFSFKKNKKEAGEGGEAE	P29966	___1
Rho-associated protein kinase 2	ROCK2	S1374	0.0275531	-0.0294266	2.63524	-2.58477	0	NaN	ARSSPRTSMKIQQNQSIRRPSRQLAPNKPS_	O75116	___1
Rho-associated protein kinase 2	ROCK2	S1361	0.513583	-0.790313	2.34224	-2.60711	1.64953	-1.81353	KKIPKKPPAPDPFARSSPRTSMKIQQNQSIR	O75116	___1
CAD protein	PYR1	S1859	0.136187	-0.316445	0	-2.6649	1.62175	-3.2501	LPDGRFHLPPRIHRASDPGLPAEEPKEKSSR	P27708	___1
Septin-9	SEPT9	S30	0.362941	-0.471472	2.0935	-2.76895	0.246689	-0.389232	RLRRLGDSSGPALKRSFEVEEVETPNSTPPR	Q9UHD8	___1
Protein furry homolog-like	FRYL	S1978	0.932715	-1.11215	2.31884	-2.82396	1.28608	-1.96035	MDGRINHSSSLARTRSLSSLREKGMYDVQST	O94915	___1
Catenin delta-1	CTND1	S352	0.00398948	-0.00641251	1.94284	-2.82593	0	-3.0257	APLAQHERGSLASLDSLRKGGPPPPNWRQPE	O60716	___1
Septin-9	SEPT9	S85	0.136359	-0.295983	2.58132	-2.83844	2.59702	-3.33724	NSEPSARHVDSLSQRSPKASLRRVELSGPKA	Q9UHD8	___1
Tight junction protein ZO-2	ZO2	S966	0	-1.92869	1.57723	-2.89409	1.90286	-1.79073	RSSEPVQHEESIRKPSPEPRAQMRRAASSDQ	Q9UDY2	___1
Proline-rich AKT1 substrate 1	AKTS1	T246	0.243067	0.212654	3.43496	-3.08592	3.52541	-4.70671	EDTQVFGDLPRPRLNTSDFQKLKRKY_____	Q96B36	___1
Specifically androgen-regulated gene protein	SARG	S532	0.139103	-0.259834	2.7054	-3.21376	1.6497	-2.29565	KISPSVLRNSRPRPASLGTGKDFAGIQVGKL	Q9BW04	___1
STE20-like serine/threonine-protein kinase	SLK	S779	0.648198	-0.452413	3.4063	-3.2895	0	-3.49096	NLSISSFLSKTKDSGSISLQETRRQKKTLKK	Q9H2G2	___1
Plakophilin-2	PKP2	S294	0.562019	-0.865055	3.5603	-3.54944	0	-4.59288	PVTQNRASRSSWHQSSFHSTRTLREAGPSVA	Q99959	___1
Band 4.1-like protein 1	E41L1	S510	0.45335	-0.431853	2.91716	-3.59392	0	NaN	EFLDKPEDVLLKHQASINELKRTLKEPNSKL	Q9H4G0	___1
Heat shock protein beta-1	HSPB1	S78	0.386679	-0.490611	2.58435	3.77614	4.16001	2.53083	IESPAVAAPAYSRALSRQLSSGVSEIRHTAD	P04792	___2
Heat shock protein beta-1	HSPB1	S82	0.386679	-0.490611	2.58435	3.77614	4.16001	2.53083	AVAAPAYSRALSRQLSSGVSEIRHTADRWRV	P04792	___2
Neuroblast differentiation-associated protein AHNAK	AHNK	S210	0.3782	-0.455422	1.49437	1.73331	0.054523	0.0761275	VDVETQSGKTVIRLPSGSGAASPTGSAVDIR	Q09666	___2
Protein PML	PML	S504	0.0383943	0.0282119	2.79294	1.55709	0.29164	-0.22414	IKMESEEGKEARLARSSPEQPRPSTSKAVSP	P29590	___2
Protein PML	PML	S512	0.265563	-0.178825	2.43261	1.55604	0	-0.313435	KEARLARSSPEQPRPSTSKAVSPPHLDGPPS	P29590	___2
Tight junction protein ZO-2	ZO2	S978	0.359122	0.536925	1.40118	1.39543	1.90083	1.1193	RKPSPEPRAQMRRAASSDQLRDNSPPPAFKP	Q9UDY2	___2
Tight junction protein ZO-2	ZO2	S986	0.359122	0.536925	1.40118	1.39543	1.90083	1.1193	AQMRRAASSDQLRDNSPPPAFKPEPPKAKTQ	Q9UDY2	___2
Splicing factor 3B subunit 2	SF3B2	S307	1.48697	0.60273	1.42437	1.17527	1.07762	1.04859	EEEEMETDARSSLGQSASETEEDTVSVSKKE	Q13435	___2
Splicing factor 3B subunit 2	SF3B2	S309	1.48697	0.60273	1.42437	1.17527	1.07762	1.04859	EEMETDARSSLGQSASETEEDTVSVSKKEKN	Q13435	___2
High mobility group protein HMG-I/HMG-Y	HMGA1	S99	0.0839382	-0.166986	0.633577	1.16477	1.667	2.61427	RGRPKKLEKEEEEGISQESSEEEQ_______	P17096	___2
Sin3 histone deacetylase corepressor complex component SDS3	SDS3	S237	0.69327	0.71638	1.22315	1.1423	1.34865	0.997378	TLNKLKSPKRPASPSSPEHLPATPAESPAQR	Q9H7L9	___2
Serine/threonine-protein kinase RIO2	RIOK2	S380	0.711149	0.48829	1.36889	1.07034	0.734131	1.01011	CYCRSSGDPEQIKEDSLSEESADARSFEMTE	Q9BVS4	___2
Serine/threonine-protein kinase RIO2	RIOK2	S382	0.711149	0.48829	1.36889	1.07034	0.734131	1.01011	CRSSGDPEQIKEDSLSEESADARSFEMTEFN	Q9BVS4	___2
Symplekin	SYMPK	S1259	0.0707716	0.059775	1.49717	1.06895	1.2158	1.15316	PQTLAPVGEDAMKTPSPAAEDAREPEAKGNS	Q92797	___2
Symplekin	SYMPK	T1257	0.0707716	0.059775	1.49717	1.06895	1.2158	1.15316	RSPQTLAPVGEDAMKTPSPAAEDAREPEAKG	Q92797	___2
Prelamin-A/C	LMNA	S423	0.136308	-0.0989555	1.56296	0.970114	0	-0.727208	QTQGGGSVTKKRKLESTESRSSFSQHARTSG	P02545	___2
Prelamin-A/C	LMNA	S426	0.136308	-0.0989555	1.56296	0.970114	0	-0.727208	GGGSVTKKRKLESTESRSSFSQHARTSGRVA	P02545	___2
Apoptotic chromatin condensation inducer in the nucleus	ACINU	S410	0.0136521	0.0228284	1.36973	0.903184	0.885691	0.802934	DRKKASLVALPEQTASEEETPPPLLTKEASS	Q9UKV3	___2
Apoptotic chromatin condensation inducer in the nucleus	ACINU	T414	0.0136521	0.0228284	1.36973	0.903184	0.885691	0.802934	ASLVALPEQTASEEETPPPLLTKEASSPPPH	Q9UKV3	___2
Serine/arginine repetitive matrix protein 1	SRRM1	S738	0.0859789	0.0925837	1.19071	0.896058	2.18375	1.8138	RVSRTPEPKKIKKAASPSPQSVRRVSSSRSV	Q8IYB3	___2
Serine/arginine repetitive matrix protein 1	SRRM1	S740	0.0859789	0.0925837	1.19071	0.896058	2.18375	1.8138	SRTPEPKKIKKAASPSPQSVRRVSSSRSVSG	Q8IYB3	___2
Prelamin-A/C	LMNA	S390	0.0500138	0.0622635	1.63596	0.834753	0.235182	0.176669	AYRKLLEGEEERLRLSPSPTSQRSRGRASSH	P02545	___2
Prelamin-A/C	LMNA	S392	0.0500138	0.0622635	1.63596	0.834753	0.235182	0.176669	RKLLEGEEERLRLSPSPTSQRSRGRASSHSS	P02545	___2
Calcium-regulated heat stable protein 1	CHSP1	S30	0.0196871	-0.0319227	0.351109	0.511615	1.69207	1.342	QASVGLLDTPRSRERSPSPLRGNVVPSPLPT	Q9Y2V2	___2
Calcium-regulated heat stable protein 1	CHSP1	S32	0.0196871	-0.0319227	0.351109	0.511615	1.69207	1.342	SVGLLDTPRSRERSPSPLRGNVVPSPLPTRR	Q9Y2V2	___2
Lamina-associated polypeptide 2, isoform alpha	LAP2A	S66	0.561889	-0.284448	0.32017	0.365252	1.38411	-1.10362	PPLPAGTNSKGPPDFSSDEEREPTPVLGSGA	P42166	___2
Lamina-associated polypeptide 2, isoform alpha	LAP2A	S67	0.561889	-0.284448	0.32017	0.365252	1.38411	-1.10362	PLPAGTNSKGPPDFSSDEEREPTPVLGSGAA	P42166	___2
Multiple myeloma tumor-associated protein 2	MMTA2	T219	0.0755668	-0.292338	0.120901	0.328629	1.35954	1.30533	KDKEHRRPAEATSSPTSPERPRHHHHDSDSN	Q9BU76	___2
MKL/myocardin-like protein 1	MKL1	S454	0.0903364	0.0749125	0.434714	0.265502	1.91462	1.27473	SGVVKFGSTGSTPPVSPTPSERSLLSTGDEN	Q969V6	___2
Canalicular multispecific organic anion transporter 2	MRP3	S908	1.43479	-0.538406	0.319615	0.170069	4.02731	-1.76133	DPVTYVVQKQFMRQLSALSSDGEGQGRPVPR	O15438	___2
Canalicular multispecific organic anion transporter 2	MRP3	S911	1.43479	-0.538406	0.319615	0.170069	4.02731	-1.76133	TYVVQKQFMRQLSALSSDGEGQGRPVPRRHL	O15438	___2
Coiled-coil domain-containing protein 6	CCDC6	S240	0.112713	-0.133617	0.133563	0.158041	2.31468	-1.96294	EAEKRILQEKLDQPVSAPPSPRDISMEIDSP	Q16204	___2
Coiled-coil domain-containing protein 6	CCDC6	S244	0.112713	-0.133617	0.133563	0.158041	2.31468	-1.96294	RILQEKLDQPVSAPPSPRDISMEIDSPENMM	Q16204	___2
HLA class I histocompatibility antigen, A-69 alpha chain	1A69	S356	0.202788	-0.288073	0.0682403	0.107965	2.25564	-1.58181	GGSYSQAASSDSAQGSDVSLTACKV______	P10316	___2
HLA class I histocompatibility antigen, A-69 alpha chain	1A69	S359	0.202788	-0.288073	0.0682403	0.107965	2.25564	-1.58181	YSQAASSDSAQGSDVSLTACKV_________	P10316	___2
Forkhead box protein K1	FOXK1	S420	0.252633	0.307326	0.00561188	-0.00955296	1.38604	-1.3391	FRTPFGPLSSRSAPASPTHPGLMSPRSGGLQ	P85037	___2
Kelch domain-containing protein 4	KLDC4	S413	0	0.416236	0.0380717	-0.0383085	1.41878	-1.29902	IKQVLTAPGSAGQPRSEDEDSLEEAGSPAPG	Q8TBB5	___2
Kelch domain-containing protein 4	KLDC4	S418	0	0.416236	0.0380717	-0.0383085	1.41878	-1.29902	TAPGSAGQPRSEDEDSLEEAGSPAPGPCPRS	Q8TBB5	___2
DENN domain-containing protein 4C	DEN4C	S732	0.517906	-0.527434	0.0361425	-0.0556636	1.35495	-1.46228	EVCDASAIVAKHSQPSPEPHSPTEPPAWGSS	Q5VZ89	___2
DENN domain-containing protein 4C	DEN4C	S737	0.517906	-0.527434	0.0361425	-0.0556636	1.35495	-1.46228	SAIVAKHSQPSPEPHSPTEPPAWGSSIVKVP	Q5VZ89	___2
26S proteasome non-ATPase regulatory subunit 1	PSMD1	S315	0.195139	-0.239785	0.053009	-0.145406	1.40201	1.197	EEKTSSAFVGKTPEASPEPKDQTLKMIKILS	Q99460	___2
26S proteasome non-ATPase regulatory subunit 1	PSMD1	T311	0.195139	-0.239785	0.053009	-0.145406	1.40201	1.197	SMETEEKTSSAFVGKTPEASPEPKDQTLKMI	Q99460	___2
Beta-2-syntrophin	SNTB2	S95	0.102316	-0.0837331	0.375406	-0.176587	2.17638	-0.982915	GDSLPGSPSRGLGPPSPPAPPRGPAGEAGAS	Q13425	___2
Beta-2-syntrophin	SNTB2	S110	0.102316	-0.0837331	0.375406	-0.176587	2.17638	-0.982915	SPPAPPRGPAGEAGASPPVRRVRVVKQEAGG	Q13425	___2
Serine/arginine repetitive matrix protein 2	SRRM2	S1014	0.285689	-0.262662	0.152838	-0.24307	3.00299	-1.86875	VKAQTPPGPSLSGSKSPCPQEKSKDSLVQSC	Q9UQ35	___2
Microtubule crs-linking factor 1	MTCL1	S1421	2.09153	-0.381904	0.579098	-0.248484	3.70138	-1.07769	GLPSTSSKEDVTPPLSPDDLKYIEEFNKSWD	Q9Y4B5	___2
Microtubule crs-linking factor 1	MTCL1	T1417	2.09153	-0.381904	0.579098	-0.248484	3.70138	-1.07769	LPEKGLPSTSSKEDVTPPLSPDDLKYIEEFN	Q9Y4B5	___2
Wings apart-like protein homolog	WAPL	S221	0.120023	0.0905015	0.266308	-0.259891	3.51767	-1.71982	ETNDTWNSQFGKRPESPSEISPIKGSVRTGL	Q7Z5K2	___2
Wings apart-like protein homolog	WAPL	S226	0.120023	0.0905015	0.266308	-0.259891	3.51767	-1.71982	WNSQFGKRPESPSEISPIKGSVRTGLFEWDN	Q7Z5K2	___2
Serine/arginine repetitive matrix protein 2	SRRM2	T1003	0.285689	-0.262662	0.248967	-0.314121	3.00299	-1.86875	SHSGSISPYPKVKAQTPPGPSLSGSKSPCPQ	Q9UQ35	___2
Adenylyl cyclase-associated protein 1	CAP1	S308	0.0478507	0.0479307	0.320462	-0.333978	1.42726	-1.43663	VRSGPKPFSAPKPQTSPSPKRATKKEPAVLE	Q01518	___2
Adenylyl cyclase-associated protein 1	CAP1	S310	0.0478507	0.0479307	0.320462	-0.333978	1.42726	-1.43663	SGPKPFSAPKPQTSPSPKRATKKEPAVLELE	Q01518	___2
Cyclin-dependent kinase 7	CDK7	S164	0.410828	-0.301114	0.170822	-0.357592	1.68236	0.881754	GVLKLADFGLAKSFGSPNRAYTHQVVTRWYR	P50613	___2
Cyclin-dependent kinase 7	CDK7	T170	0.410828	-0.301114	0.170822	-0.357592	1.68236	0.881754	DFGLAKSFGSPNRAYTHQVVTRWYRAPELLF	P50613	___2
Nuclear pore complex protein Nup214	NU214	S433	0.144992	0.14323	0.314939	-0.364099	2.59882	-2.20139	ERLSLEGERQPKSPGSTPTTPTSSQAPQKLD	P35658	___2
Nuclear pore complex protein Nup214	NU214	T437	0.144992	0.14323	0.314939	-0.364099	2.59882	-2.20139	LEGERQPKSPGSTPTTPTSSQAPQKLDASAA	P35658	___2
Niban-like protein 1	NIBL1	S692	0.175754	-0.190155	0.325039	-0.449264	2.00919	-2.15805	PAGESPQPKAAPEASSPPASPLQHLLPGKAV	Q96TA1	___2
Niban-like protein 1	NIBL1	S696	0.175754	-0.190155	0.325039	-0.449264	2.00919	-2.15805	SPQPKAAPEASSPPASPLQHLLPGKAVDLGP	Q96TA1	___2
Calcium/calmodulin-dependent protein kinase type II subunit delta	KCC2D	T337	0.173055	-0.243397	0.731369	-0.652648	1.34779	1.20441	KKPDGVKESTESSNTTIEDEDVKARKQEIIK	Q13557	___2
Phphatidylinitol 4-kinase type 2-alpha	P4K2A	S47	0.807393	-0.487657	0.944716	-0.671843	2.26618	-1.24762	PGGAVRVAAAAGSGPSPPGSPGHDRERQPLL	Q9BTU6	___2
Phphatidylinitol 4-kinase type 2-alpha	P4K2A	S51	0.807393	-0.487657	0.944716	-0.671843	2.26618	-1.24762	VRVAAAAGSGPSPPGSPGHDRERQPLLDRAR	Q9BTU6	___2
Leucine-rich repeat-containing protein 16A	LR16A	S1291	2.45413	-0.539565	1.33007	-0.700351	0	NaN	PRTASRPDDIPDSPSSPKVALLPPVLKKVPS	Q5VZK9	___2
AP2-associated protein kinase 1	AAK1	T620	0.0192327	-0.016623	1.23767	-0.703096	1.33202	-0.950088	TTPPPAVQGQKVGSLTPPSSPKTQRAGHRRI	Q2M2I8	___2
La-related protein 1	LARP1	T526	0.258409	-0.30296	0.715474	-0.712278	1.35701	1.39654	YQKETESAPGSPRAVTPVPTKTEEVSNLKTL	Q6PKG0	___2
TRAF2 and NCK-interacting protein kinase	TNIK	S764	0.317351	-0.392118	1.17568	-0.910017	1.9926	-1.44781	GSQAGSSERTRVRANSKSEGSPVLPHEPAKV	Q9UKE5	___2
TRAF2 and NCK-interacting protein kinase	TNIK	S769	0.317351	-0.392118	1.17568	-0.910017	2.19473	-1.71217	SSERTRVRANSKSEGSPVLPHEPAKVKPEES	Q9UKE5	___2
Transforming acidic coiled-coil-containing protein 2	TACC2	S2317	0.00770018	0.00651789	1.17425	-0.910415	2.39094	-1.61939	PKMKKTPEKLDNTPASPPRSPAEPNDIPIAK	O95359	___2
Transforming acidic coiled-coil-containing protein 2	TACC2	S2321	0.00770018	0.00651789	1.17425	-0.910415	2.39094	-1.61939	KTPEKLDNTPASPPRSPAEPNDIPIAKGTYT	O95359	___2
Prelamin-A/C	LMNA	S404	0.00553983	0.0103698	0.855131	-0.935938	2.17318	-2.19954	LSPSPTSQRSRGRASSHSSQTQGGGSVTKKR	P02545	___2
Prelamin-A/C	LMNA	S407	0.00553983	0.0103698	0.855131	-0.935938	2.17318	-2.19954	SPTSQRSRGRASSHSSQTQGGGSVTKKRKLE	P02545	___2
Centromal protein of 170 kDa	CE170	S1160	0.573595	-0.192247	3.62546	-0.941894	0	NaN	SRIDLLAQPRRTRLGSLSARSDSEATISRSS	Q5SW79	___2
Mitogen-activated protein kinase 1	MK01	T185	0.936071	-0.573664	0.766389	-0.946505	2.36549	-1.53534	LARVADPDHDHTGFLTEYVATRWYRAPEIML	P28482	___2
Mitogen-activated protein kinase 1	MK01	Y187	0.936071	-0.573664	0.766389	-0.946505	2.36549	-1.53534	RVADPDHDHTGFLTEYVATRWYRAPEIMLNS	P28482	___2
Rho GTPase-activating protein 5	RHG05	S1173	0.350344	0.24289	1.14016	-0.968216	1.84201	-1.35636	KTLFSKAKSYYRRTHSDASDDEAFTTSKTKR	Q13017	___2
Rho GTPase-activating protein 5	RHG05	S1176	0.350344	0.24289	1.14016	-0.968216	1.84201	-1.35636	FSKAKSYYRRTHSDASDDEAFTTSKTKRKGR	Q13017	___2
Cyclin-dependent kinase 1	CDK1	T14	0.0112243	0.013957	1.09523	-0.984616	2.22003	-1.7548	__MEDYTKIEKIGEGTYGVVYKGRHKTTGQV	P06493	___2
Cyclin-dependent kinase 3	CDK3	T14	0.0112243	0.013957	1.09523	-0.984616	2.22003	-1.7548	__MDMFQKVEKIGEGTYGVVYKAKNRETGQL	Q00526	___2
Cyclin-dependent kinase 1	CDK1	Y15	0.0112243	0.013957	1.09523	-0.984616	2.22003	-1.7548	_MEDYTKIEKIGEGTYGVVYKGRHKTTGQVV	P06493	___2
Cyclin-dependent kinase 3	CDK3	Y15	0.0112243	0.013957	1.09523	-0.984616	2.22003	-1.7548	_MDMFQKVEKIGEGTYGVVYKAKNRETGQLV	Q00526	___2
Tensin-3	TENS3	S1149	0.220175	-0.319495	0.641428	-0.987555	1.31496	-1.5452	FPNVLPDFSKASEAASPLPDSPGDKLVIVKF	Q68CZ2	___2
Tensin-3	TENS3	S1154	0.220175	-0.319495	0.641428	-0.987555	1.31496	-1.5452	PDFSKASEAASPLPDSPGDKLVIVKFVQDTS	Q68CZ2	___2
Dedicator of cytokinesis protein 5	DOCK5	S1789	0.159622	-0.16336	1.97909	-1.02849	0	NaN	LSPFHGSSPPQSTPLSPPPLTPKATRTLSSP	Q9H7D0	___2
Band 4.1-like protein 1	E41L1	S544	0.9011	-0.634049	1.15827	-1.03991	1.79093	-1.89337	DRDWERERRLPSSPASPSPKGTPEKANERAG	Q9H4G0	___2
Band 4.1-like protein 1	E41L1	S540	0.662851	-0.590615	1.15827	-1.03991	1.80224	-2.32007	LIHRDRDWERERRLPSSPASPSPKGTPEKAN	Q9H4G0	___2
40S ribomal protein S6	RS6	S235	0.0368734	0.0562582	0.502944	-1.08617	1.58684	-2.04819	AKEKRQEQIAKRRRLSSLRASTSKSESSQK_	P62753	___2
40S ribomal protein S6	RS6	S236	0.0368734	0.0562582	0.502944	-1.08617	1.43309	-3.04401	KEKRQEQIAKRRRLSSLRASTSKSESSQK__	P62753	___2
Barrier-to-autointegration factor	BAF	S4	0.062825	0.0741582	0.865705	-1.19924	1.99461	-1.91285	____________MTTSQKHRDFVAEPMGEKP	O75531	___2
Barrier-to-autointegration factor	BAF	T3	0.062825	0.0741582	0.865705	-1.19924	1.99461	-1.91285	_____________MTTSQKHRDFVAEPMGEK	O75531	___2
Cdc42 effector protein 4	BORG4	S138	0.0786199	-0.0490942	2.26304	-1.21464	3.90536	-2.81652	NEKEAAEKGTSKLPKSLSSSPVKKANDGEGG	Q9H3Q1	___2
Cdc42 effector protein 4	BORG4	S142	0.0786199	-0.0490942	2.26304	-1.21464	3.55179	-2.97763	AAEKGTSKLPKSLSSSPVKKANDGEGGDEEA	Q9H3Q1	___2
Neuroblast differentiation-associated protein AHNAK	AHNK	S5731	0.136529	-0.136344	1.4267	-1.26862	2.07735	-0.579655	KFNFSKPKGKGGVTGSPEASISGSKGDLKSS	Q09666	___2
Neuroblast differentiation-associated protein AHNAK	AHNK	S5739	0.136529	-0.136344	1.4267	-1.26862	2.07735	-0.579655	GKGGVTGSPEASISGSKGDLKSSKASLGSLE	Q09666	___2
Pleckstrin homology-like domain family B member 1	PHLB1	S520	0.213015	0.119736	1.4145	-1.28278	0	-2.24266	FSLTLGARGRRTRSPSPTLGESLAPHKGSFS	Q86UU1	___2
Serine/arginine repetitive matrix protein 2	SRRM2	T983	0.134056	-0.277092	0.554518	-1.29482	1.42662	-1.46983	SHSGSSSPDTKVKPETPPRQSHSGSISPYPK	Q9UQ35	___2
Junctional adhesion molecule A	JAM1	S284	0.432022	0.336764	1.78098	-1.30443	0	NaN	TKKGTSSKKVIYSQPSARSEGEFKQTSSFLV	Q9Y624	___2
Junctional adhesion molecule A	JAM1	S287	0.432022	0.336764	1.78098	-1.30443	0	NaN	GTSSKKVIYSQPSARSEGEFKQTSSFLV___	Q9Y624	___2
Phphatase and actin regulator 4	PHAR4	S118	0.462747	-0.511222	1.38755	-1.33109	0	NaN	LKNGHTTPIGNARSSSPVQVEEEPVRLASLR	Q8IZ21	___2
Phphatase and actin regulator 4	PHAR4	S131	0.462747	-0.511222	1.38755	-1.33109	0	NaN	SSSPVQVEEEPVRLASLRKAIPEEDLKKRLG	Q8IZ21	___2
Plakophilin-2	PKP2	S294	0.343117	0.341572	1.51669	-1.3623	0	NaN	PVTQNRASRSSWHQSSFHSTRTLREAGPSVA	Q99959	___2
Plakophilin-2	PKP2	S297	0	0.462338	1.51669	-1.3623	0	NaN	QNRASRSSWHQSSFHSTRTLREAGPSVAVDS	Q99959	___2
Microtubule-associated protein RP/EB family member 2	MARE2	S219	0.415882	-0.2949	2.66268	-1.38219	0	NaN	GAAKSSPAAKPGSTPSRPSSAKRASSSGSAS	Q15555	___2
Protein PAT1 homolog 1	PATL1	S184	0.129421	0.128685	0	-1.45534	3.70623	-1.71965	SERALPRRSTSPIIGSPPVRAVPIGTPPKQM	Q86TB9	___2
ELKS/Rab6-interacting/CAST family member 1	RB6I2	S21	0.0164557	0.0193295	1.80655	-1.52112	1.57952	-1.17996	RSVGKVEPSSQSPGRSPRLPRSPRLGHRRTN	Q8IUD2	___2
Mitogen-activated protein kinase 3	MK03	T202	1.17961	-1.01281	0.986472	-1.5458	2.56965	-2.2375	LARIADPEHDHTGFLTEYVATRWYRAPEIML	P27361	___2
Mitogen-activated protein kinase 3	MK03	Y204	1.17961	-1.01281	0.986472	-1.5458	2.56965	-2.2375	RIADPEHDHTGFLTEYVATRWYRAPEIMLNS	P27361	___2
A-kinase anchor protein 13	AKP13	S1929	0.0157701	0.0214809	1.38431	-1.78673	0	-2.61155	GNDENMSNTWKFLSHSTDSLNKISKVNESTE	Q12802	___2
A-kinase anchor protein 13	AKP13	S1932	0.0157701	0.0214809	1.38431	-1.78673	0	-2.61155	ENMSNTWKFLSHSTDSLNKISKVNESTESLT	Q12802	___2
Transforming growth factor beta-1-induced transcript 1 protein	TGFI1	S137	0.918477	-0.427834	1.15632	-1.79505	2.49735	-1.90328	SGEQKEDQSEDKKRPSLPSSPSPGLPKASAT	O43294	___2
40S ribomal protein S6	RS6	S240	0.471332	0.367363	2.22289	-1.96515	3.75289	-3.41305	QEQIAKRRRLSSLRASTSKSESSQK______	P62753	___2
Brain-specific angiogenesis inhibitor 1-associated protein 2-like protein 1	BI2L1	S261	0.42401	0.352495	3.10921	-2.11103	0	NaN	IKTPASTPVSGTPQASPMIERSNVVRKDYDT	Q9UHR4	___2
Brain-specific angiogenesis inhibitor 1-associated protein 2-like protein 1	BI2L1	T257	0.42401	0.352495	3.10921	-2.11103	0	NaN	MIEEIKTPASTPVSGTPQASPMIERSNVVRK	Q9UHR4	___2
Serine/threonine-protein kinase 10	STK10	S450	0.017753	-0.0100489	3.55623	-2.53953	0	NaN	GDLSPAANRSQKASQSRPNSSALETLGGEKL	O94804	___2
Catenin delta-1	CTND1	S349	0.119674	-0.138875	3.32917	-2.71671	4.59444	-4.22592	YYWAPLAQHERGSLASLDSLRKGGPPPPNWR	O60716	___2
Catenin delta-1	CTND1	S352	0.119674	-0.138875	3.32917	-2.71671	4.59444	-4.22592	APLAQHERGSLASLDSLRKGGPPPPNWRQPE	O60716	___2
Uncharacterized protein KIAA1522	K1522	S858	0.738123	-0.595513	2.77579	-3.03274	0	-3.82556	ALGPSAPQKPLRRALSGRASPVPAPSSGLHA	Q9P206	___2
Uncharacterized protein KIAA1522	K1522	S862	0.738123	-0.595513	2.77579	-3.03274	0	-3.82556	SAPQKPLRRALSGRASPVPAPSSGLHAAVRL	Q9P206	___2
Specifically androgen-regulated gene protein	SARG	S502	0.177219	0.157246	2.84613	-3.17029	3.14825	-2.68269	SGVGLSSYLSTEKDASPKTSTSLGKGSFLDK	Q9BW04	___2
Specifically androgen-regulated gene protein	SARG	S508	0.177219	0.157246	2.84613	-3.17029	3.14825	-2.68269	SYLSTEKDASPKTSTSLGKGSFLDKISPSVL	Q9BW04	___2
Interferon regulatory factor 2-binding protein 2	I2BP2	S457	1.78124	1.29341	0	NaN	0	NaN	KDANQVHSTTRRNSNSPPSPSSMNQRRLGPR	Q7Z5L9	___3
Interferon regulatory factor 2-binding protein 2	I2BP2	S460	1.78124	1.29341	0	NaN	0	NaN	NQVHSTTRRNSNSPPSPSSMNQRRLGPREVG	Q7Z5L9	___3
Src substrate cortactin	SRC8	S405	0.0274509	0.0702605	0.0824201	-0.197142	1.51126	-2.8106	KLEEQARAKTQTPPVSPAPQPTEERLPSSPV	Q14247	___3
Src substrate cortactin	SRC8	T401	0.0274509	0.0702605	0.0824201	-0.197142	1.51126	-2.8106	EARRKLEEQARAKTQTPPVSPAPQPTEERLP	Q14247	___3
MAP7 domain-containing protein 1	MA7D1	S544	0.139051	-0.165853	0.724415	-0.797613	1.32401	-1.33403	SKRRASNEKESAAPASPAPSPAPSPTPAPPQ	Q3KQU3	___3
MAP7 domain-containing protein 1	MA7D1	S548	0.139051	-0.165853	0.724415	-0.797613	1.32401	-1.33403	ASNEKESAAPASPAPSPAPSPTPAPPQKEQP	Q3KQU3	___3
MAP7 domain-containing protein 1	MA7D1	S552	0.139051	-0.165853	0.724415	-0.797613	1.32401	-1.33403	KESAAPASPAPSPAPSPTPAPPQKEQPPAET	Q3KQU3	___3
Src substrate cortactin	SRC8	S417	0.567895	-1.08564	0.75886	-1.35304	1.62546	-3.9665	PPVSPAPQPTEERLPSSPVYEDAASFKAELS	Q14247	___3
La-related protein 1	LARP1	S517	0.0667141	0.101365	0.74873	-1.58426	1.85582	-3.01544	CPEFVPRQHYQKETESAPGSPRAVTPVPTKT	Q6PKG0	___3
La-related protein 1	LARP1	S521	0.0667141	0.101365	0.74873	-1.58426	1.85582	-3.01544	VPRQHYQKETESAPGSPRAVTPVPTKTEEVS	Q6PKG0	___3
La-related protein 1	LARP1	T526	0.0667141	0.101365	0.74873	-1.58426	1.85582	-3.01544	YQKETESAPGSPRAVTPVPTKTEEVSNLKTL	Q6PKG0	___3
Calcium-regulated heat stable protein 1	CHSP1	S30	0.113971	0.182203	1.39665	-1.86144	0	-2.42211	QASVGLLDTPRSRERSPSPLRGNVVPSPLPT	Q9Y2V2	___3
Calcium-regulated heat stable protein 1	CHSP1	S32	0.113971	0.182203	1.39665	-1.86144	0	-2.42211	SVGLLDTPRSRERSPSPLRGNVVPSPLPTRR	Q9Y2V2	___3
Calcium-regulated heat stable protein 1	CHSP1	S41	0.113971	0.182203	1.39665	-1.86144	0	-2.42211	SRERSPSPLRGNVVPSPLPTRRTRTFSATVR	Q9Y2V2	___3
Protein FAM83H	FA83H	S7	0.950125	-0.411502	1.49162	-1.86557	1.42695	-0.65321	_________MARRSQSSSQGDNPLAPGYLPP	Q6ZRV2	___3
40S ribomal protein S6	RS6	S235	0.158336	0.206038	1.87784	-2.39026	0	-3.68697	AKEKRQEQIAKRRRLSSLRASTSKSESSQK_	P62753	___3
40S ribomal protein S6	RS6	S236	0.158336	0.206038	1.87784	-2.39026	0	-3.68697	KEKRQEQIAKRRRLSSLRASTSKSESSQK__	P62753	___3
Table S5. Differentially expressed phosphorylated proteins after PDT.

## Sheet: Proteome
Protein	Gene	Accession ID	Mol. weight [kDa]	-Log10 p-value DT/CT	Log2 DT/CT	-Log10 p-value IC50/CT	Log2 IC50/CT	-Log10 p-value IC90/CT	Log2 IC90/CT
Desmoglein-2 OS	DSG2	Q14126	122.29	0.124442	-0.0432048	1.46096	-0.59026	6.56762	-2.3054
Integrin beta-4 OS	ITB4	P16144	202.16	0.144942	-0.0297399	0.811783	-0.0837288	6.50556	-1.27402
Carcinoembryonic antigen-related cell adhesion molecule 6 OS	CEAM6	P40199	37.194	0.0174858	0.0053215	0.65383	-0.253256	6.46921	-1.14753
Desmoplakin OS	DESP	P15924	331.77	1.6243	0.273876	2.68848	-0.598379	6.31936	-2.41825
Neuroblast differentiation-associated protein AHNAK OS	AHNK	Q09666	629.09	0.00576608	-0.00183868	3.46177	-0.437262	5.57397	-1.66752
Protein AHNAK2 OS	AHNK2	Q8IVF2	616.62	0.746498	-0.0696158	4.13383	-0.39491	5.5608	-1.26602
Peripheral plasma membrane protein CASK OS	CSKP	O14936	105.12	0.250958	0.0598068	1.17547	-0.44799	5.47495	-1.64483
Protein odr-4 homolog OS	ODR4	Q5SWX8	51.103	1.05503	-0.140211	0.986495	-0.613047	5.44744	-2.095
Receptor-type tyrosine-protein phosphatase F OS	PTPRF	P10586	212.88	0.48545	-0.127246	2.66813	-1.12335	5.40951	-1.91551
Plasma membrane calcium-transporting ATPase 1 OS	AT2B1	P20020	138.75	0.779839	0.232229	0.257439	-0.100156	5.35282	-2.77437
10 kDa heat shock protein, mitochondrial OS	CH10	P61604	10.932	0.757924	0.0728369	1.23442	0.305518	5.3175	0.770714
Caveolin-1 OS	CAV1	Q03135	20.471	0.902265	-0.255013	2.2704	-0.775851	5.31486	-2.15453
Lamin-B1 OS	LMNB1	P20700	66.408	0.0462532	0.00700331	0.912744	-0.249439	5.29171	-0.857606
CD44 antigen OS	CD44	P16070	81.537	1.81007	-0.324561	2.66717	-0.782949	5.26608	-1.60519
4F2 cell-surface antigen heavy chain OS	4F2	P08195	67.993	0.179845	0.0209389	3.28922	-0.817607	5.2569	-2.09831
Plakophilin-2 OS	PKP2	Q99959	97.414	0.568625	0.12327	2.01179	-0.541936	5.14844	-2.23222
HLA class I histocompatibility antigen, Cw-7 alpha chain OS	1C07	P10321	40.648	0.207799	0.172679	3.75897	-2.77504	5.13091	-4.63531
ATPase family AAA domain-containing protein 1 OS	ATAD1	Q8NBU5	40.744	0.518914	-0.384712	1.41506	-2.20725	5.12813	-4.149
Uveal autoantigen with coiled-coil domains and ankyrin repeats OS	UACA	Q9BZF9	162.5	0.773386	-0.146054	2.23377	-0.46077	5.05642	-1.58468
Transmembrane protein 205 OS	TM205	Q6UW68	21.198	0.539885	-0.208008	3.04181	-1.03941	4.9375	-2.26124
Sodium/potassium-transporting ATPase subunit alpha-1 OS	AT1A1	P05023	112.89	0.039356	-0.0118184	1.53416	-0.289763	4.93429	-1.46867
HLA class I histocompatibility antigen, A-2 alpha chain OS	1A02	P01892	40.921	0.184735	0.0589218	1.65162	-0.552656	4.78269	-1.50947
3-beta-hydroxysteroid-Delta(8),Delta(7)-isomerase OS	EBP	Q15125	26.352	1.04632	-0.412786	3.01179	-1.56936	4.76644	-3.66675
Transmembrane emp24 domain-containing protein 2 OS	TMED2	Q15363	22.761	0.110814	0.0690632	0.460674	-0.347978	4.75851	-3.43372
Mesothelin OS	MSLN	Q13421	68.985	0.0850167	-0.105888	1.95184	-1.53466	4.73361	-1.77657
Serine protease HTRA1 OS	HTRA1	Q92743	51.286	0.916496	-0.300581	3.20233	-0.878614	4.69844	-1.50378
HLA class I histocompatibility antigen, Cw-12 alpha chain OS	1C12	P30508	40.885	0.0198976	0.0070653	1.46952	-0.487423	4.69562	-1.65055
LIM domain only protein 7 OS	LMO7	Q8WWI1	192.69	0.652728	-0.158319	2.10951	-0.796963	4.69058	-1.30958
HLA class I histocompatibility antigen, A-74 alpha chain OS	1A74	P30459	40.89	0.262979	0.0717506	0.704998	-0.352115	4.6845	-1.20385
Unconventional myosin-Ib OS	MYO1B	O43795	131.98	0.631549	-0.0609326	1.11845	-0.225153	4.67326	-0.995863
Mitotic interactor and substrate of PLK1 OS	MISP	Q8IVT2	75.356	0.070047	-0.0346437	2.4091	-0.718673	4.62255	-1.91383
BET1 homolog OS	BET1	O15155	13.289	0.723787	-0.375387	1.63015	-1.50483	4.52882	-2.35684
Conserved oligomeric Golgi complex subunit 3 OS	COG3	Q96JB2	94.095	0.223924	0.136703	0.489243	-0.335821	4.42372	-2.03587
Myosin light chain 6B OS	MYL6B	P14649	22.764	0.103691	-0.0794129	1.24024	-0.960157	4.41952	-2.60746
ORM1-like protein 3 OS	ORML3	Q8N138	17.494	1.14253	-0.648138	0.497759	-0.187946	4.38688	-1.39757
Neuroplastin OS	NPTN	Q9Y639	44.387	0.121127	0.0754824	0.666584	-0.597034	4.37479	-2.0868
Polypeptide N-acetylgalactosaminyltransferase 1 OS	GALT1	Q10472	64.218	1.33479	-0.625083	1.86723	-1.02829	4.3689	-3.31139
Catenin delta-1 OS	CTND1	O60716	108.17	0.13931	-0.0549135	1.3453	-0.479844	4.35992	-1.89831
Transmembrane 9 superfamily member 2 OS	TM9S2	Q99805	75.775	0.592876	-0.425701	0.424215	-0.355494	4.30196	-1.86103
Protein FAM3C OS	FAM3C	Q92520	24.68	0.880332	-0.400748	1.8584	-0.261765	4.26825	-0.844286
Chondroitin sulfate proteoglycan 4 OS	CSPG4	Q6UVK1	250.53	0.312476	0.0756354	4.34177	-2.5539	4.25373	-4.33023
Ephrin type-A receptor 2 OS	EPHA2	P29317	108.27	0.133933	0.0527782	1.898	-0.555776	4.24534	-2.04647
Very-long-chain enoyl-CoA reductase OS	TECR	Q9NZ01	36.034	1.23432	-0.0946856	2.34511	-0.527744	4.22533	-1.68274
AP-2 complex subunit beta OS	AP2B1	P63010	104.55	0.336288	-0.0836444	0.56797	-0.251804	4.1754	-0.839693
Calumenin OS	CALU	O43852	37.106	0.0967319	0.0362673	1.84586	-0.686146	4.15166	-1.3603
KDEL motif-containing protein 2 OS	KDEL2	Q7Z4H8	58.572	1.79563	0.700651	3.5899	1.29362	4.14451	1.58307
Integrin alpha-3 OS	ITA3	P26006	116.61	0.0181262	-0.00533104	2.08526	-0.435096	4.12896	-0.966723
NADH-cytochrome b5 reductase 1 OS	NB5R1	Q9UHQ9	34.094	0.219313	-0.326846	0.185701	-0.18441	4.12008	-4.20106
Mitochondrial import receptor subunit TOM70 OS	TOM70	O94826	67.454	0.989407	-0.388441	0.956122	-0.31151	4.07753	-1.39607
Serine/threonine-protein kinase N2 OS	PKN2	Q16513	112.03	0.65156	-0.200745	3.31685	-0.603332	4.07685	-0.826206
Liprin-beta-1 OS	LIPB1	Q86W92	114.02	0.33719	-0.346034	0.884826	-1.06517	4.07252	-2.26321
3-hydroxyisobutyrate dehydrogenase, mitochondrial OS	3HIDH	P31937	35.329	0.0427504	0.013309	0.139569	0.0269556	4.05611	0.698185
Arfaptin-1 OS	ARFP1	P53367	41.738	0.0419933	-0.0342855	1.99226	-1.63414	4.0419	-1.82231
Hippocalcin-like protein 1 OS	HPCL1	P37235	22.313	0.842293	-0.190134	0.611017	-0.268066	4.04004	-0.967612
Protein unc-13 homolog D OS	UN13D	Q70J99	123.28	0.294002	-0.0841112	2.14369	-0.587973	4.03977	-1.36702
Golgi resident protein GCP60 OS	GCP60	Q9H3P7	60.593	0.456063	-0.174202	2.91353	-0.248088	4.03245	-1.39205
Plexin-B2 OS	PLXB2	O15031	205.12	0.101785	0.0331426	2.64686	-0.651246	4.02492	-1.63271
Stromal cell-derived factor 2-like protein 1 OS	SDF2L	Q9HCN8	23.598	0.334683	0.144249	1.67216	-0.622986	4.01818	-1.90114
Junction plakoglobin OS	PLAK	P14923	81.744	0.0841196	-0.0386338	1.17311	-0.553864	4.01226	-1.64364
Protein canopy homolog 3 OS	CNPY3	Q9BT09	30.748	0.827153	-0.981201	0.637148	-0.828954	3.94643	-1.28796
Calcium uniporter protein, mitochondrial OS	MCU	Q8NE86	39.866	0.418165	0.180481	0.0457468	0.0233293	3.94313	-1.80671
Transducin beta-like protein 2 OS	TBL2	Q9Y4P3	49.797	0.824409	-0.346583	0.498598	0.107393	3.90084	-0.941093
U1 small nuclear ribonucleoprotein 70 kDa OS	RU17	P08621	51.556	0.0194932	-0.0101271	0.536995	0.114608	3.89552	0.734363
CD109 antigen OS	CD109	Q6YHK3	161.69	0.412201	-0.13392	1.27752	-0.462997	3.87955	-0.817552
Solute carrier family 12 member 2 OS	S12A2	P55011	131.45	0.464029	-0.290556	0.473387	0.191199	3.86604	-1.13032
Vesicle-associated membrane protein-associated protein A OS	VAPA	Q9P0L0	27.893	1.22043	-0.341068	2.12914	-0.791957	3.85416	-1.74787
Actin filament-associated protein 1-like 2 OS	AF1L2	Q8N4X5	91.299	0.224916	0.0863509	1.18054	-0.295943	3.84997	-1.06058
HLA class I histocompatibility antigen, B-15 alpha chain OS	1B15	P30464	40.388	0.122046	-0.0584283	2.34947	-1.29305	3.83105	-3.21428
Multidrug resistance-associated protein 1 OS	MRP1	P33527	171.59	1.0883	0.207783	0.460844	-0.127597	3.7975	-1.30279
Protein ERGIC-53 OS	LMAN1	P49257	57.548	0.0438224	0.0157948	2.38163	-0.76475	3.79657	-2.48202
Integrin alpha-2 OS	ITA2	P17301	129.29	0.372744	-0.102354	2.22033	-0.47073	3.77468	-1.03274
Tensin-3 OS	TENS3	Q68CZ2	155.26	0.169382	-0.075016	1.98546	-1.03252	3.76997	-2.36876
Zinc finger CCCH domain-containing protein 11A OS	ZC11A	O75152	89.13	0.893976	1.33032	0.636267	1.29666	3.75191	2.4763
E3 SUMO-protein ligase RanBP2 OS	RBP2	P49792	358.2	0.132394	-0.0716696	0.99479	-0.358668	3.69874	-2.49286
Beta-2-microglobulin OS	B2MG	P61769	13.714	0.205984	-0.0719166	3.32776	-1.45392	3.67533	-1.69983
HLA class I histocompatibility antigen, Cw-2 alpha chain OS	1C02	P30501	41.094	2.11827	0.646357	0.617128	0.540108	3.66934	1.08761
Transferrin receptor protein 1 OS	TFR1	P02786	84.87	0.0514808	-0.00935602	0.000129002	-2.81334e-05	3.66097	-0.810995
Epidermal growth factor receptor OS	EGFR	P00533	134.28	0.424257	-0.20815	0.381687	-0.287866	3.6489	-2.00719
Histidine triad nucleotide-binding protein 2, mitochondrial OS	HINT2	Q9BX68	17.162	0.0432075	0.0287819	0.972034	0.537189	3.63435	0.888483
Torsin-1A-interacting protein 2 OS	TOIP2	Q8NFQ8	51.263	0.153132	-0.0758038	2.87828	-2.06284	3.62643	-2.68482
Liprin-alpha-1 OS	LIPA1	Q13136	135.78	0.0900862	0.0525517	2.15492	-1.08239	3.61952	-1.98863
DANRE Enhancer of rudimentary homolog OS	ERH	Q98874	12.245	0.0920421	0.0365086	2.02557	0.378497	3.61481	0.844493
Medium-chain specific acyl-CoA dehydrogenase, mitochondrial OS	ACADM	P11310	46.588	0.331747	0.0722246	2.39963	0.329745	3.57624	0.743684
CD166 antigen OS	CD166	Q13740	65.102	0.104431	0.036315	2.69849	-0.713133	3.56488	-1.21197
Extracellular sulfatase Sulf-2 OS	SULF2	Q8IWU5	100.45	0.941142	-0.400074	1.14825	-0.488858	3.55994	-1.61624
Alpha-(1,6)-fucosyltransferase OS	FUT8	Q9BYC5	66.515	0.975486	-0.406999	1.12091	-1.19207	3.5583	-3.13726
UPF0556 protein C19orf10 OS	CS010	Q969H8	18.795	0.358519	0.0900002	0.540332	0.340104	3.55498	0.936166
Atlastin-3 OS	ATLA3	Q6DD88	60.541	0.272724	0.0688896	0.268325	0.0767241	3.51553	-1.12226
Unconventional myosin-Ic OS	MYO1C	O00159	121.68	0.012291	0.00570965	0.711219	-0.167203	3.50929	-0.870059
N-acetylgalactosaminyltransferase 7 OS	GALT7	Q86SF2	75.388	0.318678	-0.158056	2.40543	-1.07447	3.5046	-2.55884
Disintegrin and metalloproteinase domain-containing protein 9 OS	ADAM9	Q13443	90.555	0.528129	-0.244588	0.966125	-0.613729	3.49649	-2.04302
Protein sel-1 homolog 1 OS	SE1L1	Q9UBV2	88.754	0.990668	-0.597346	0.996196	-1.47436	3.46215	-3.06155
Coatomer subunit beta OS	COPB	P53618	107.14	0.610722	-0.137065	1.33507	-0.343153	3.46163	-1.0547
RNA-binding protein 27 OS	RBM27	Q9P2N5	118.72	0.238056	0.154912	0.0402376	0.0302038	3.4594	-1.66331
Epithelial cell adhesion molecule OS	EPCAM	P16422	34.932	0.0357576	-0.0313597	1.36812	-0.805696	3.45898	-2.57673
Protein transport protein Sec16A OS	SC16A	O15027	233.51	0.66363	0.27808	1.28664	-0.593209	3.45802	-1.68326
U5 small nuclear ribonucleoprotein 40 kDa protein OS	SNR40	Q96DI7	39.31	1.24756	0.245061	0.813194	0.201183	3.45337	0.817284
Single-stranded DNA-binding protein, mitochondrial OS	SSBP	Q04837	17.259	0.565197	0.150096	1.13717	0.344296	3.44691	0.705708
Tetraspanin-15 OS	TSN15	O95858	33.165	0.801433	0.251664	1.63212	-0.90802	3.43671	-2.39398
Nuclear pore membrane glycoprotein 210 OS	PO210	Q8TEM1	205.11	1.5041	0.653079	0.0362041	-0.037158	3.41153	-2.87059
Beta-2-syntrophin OS	SNTB2	Q13425	57.949	0.102235	-0.1811	0	-1.01219	3.41111	-3.80019
E3 ubiquitin-protein ligase RNF170 OS	RN170	Q96K19	29.814	0.386822	0.210503	1.54498	0.684386	3.39819	0.749342
Putative helicase MOV-10 OS	MOV10	Q9HCE1	113.67	0.0455873	0.0210471	0.0603293	-0.0360389	3.39329	-0.975265
CANFA Serum albumin OS	ALBU	P49822	68.604	1.31449	1.07214	3.7874	2.83714	3.37522	4.38978
Exportin-1 OS	XPO1	O14980	123.38	1.07039	-0.199662	1.57485	-0.359077	3.35267	-0.949767
PDZ domain-containing protein GIPC1 OS	GIPC1	O14908	36.049	0.632061	0.176129	4.45517	-1.0492	3.34471	-1.2953
2,4-dienoyl-CoA reductase, mitochondrial OS	DECR	Q16698	36.067	0.12859	0.0250955	2.12455	0.293367	3.33193	0.939874
Specifically androgen-regulated gene protein OS	SARG	Q9BW04	63.964	0.0411207	0.0115213	0.809352	-0.32362	3.32844	-0.851792
Trafficking protein particle complex subunit 4 OS	TPPC4	Q9Y296	24.34	0.2067	0.165943	0.546867	0.772002	3.31488	0.926456
Torsin-1A-interacting protein 1 OS	TOIP1	Q5JTV8	66.248	0.620799	0.126803	2.24814	-0.406478	3.30915	-1.37503
L-aminoadipate-semialdehyde dehydrogenase-phosphopantetheinyl transferase OS	ADPPT	Q9NRN7	35.776	0.166041	-0.104763	3.03934	-0.738729	3.29677	-0.871562
Unconventional myosin-Ie OS	MYO1E	Q12965	127.06	0.304036	0.150414	0.583689	0.205195	3.28858	-1.03642
Estradiol 17-beta-dehydrogenase 8 OS	DHB8	Q92506	26.973	0.299058	0.154738	0.2051	0.117413	3.28302	1.33745
Engulfment and cell motility protein 3 OS	ELMO3	Q96BJ8	81.466	0.222441	-0.259147	1.74578	1.68114	3.28033	3.68391
Serpin H1 OS	SERPH	P50454	46.44	0.260652	0.0505366	1.28748	-0.273719	3.27872	-0.714906
N(G),N(G)-dimethylarginine dimethylaminohydrolase 1 OS	DDAH1	O94760	31.121	0.483588	-0.16104	2.13092	-0.539092	3.27262	-1.12943
Nuclear pore complex protein Nup155 OS	NU155	O75694	155.2	0.0844651	0.0447736	1.47354	-0.378208	3.26954	-2.2867
Ladinin-1 OS	LAD1	O00515	57.13	0.404681	-0.326097	1.11983	-0.476009	3.26246	-1.03741
PANTR Beta-1,3-galactosyltransferase 5 (Fragment) OS	B3GT5	Q9N295	34.85	0.862143	-0.220975	0.517401	-0.280477	3.25387	-3.2076
Importin-5 OS	IPO5	O00410	123.63	1.19561	-0.251706	0.311346	-0.136224	3.24599	-0.872382
Cytochrome b5 OS	CYB5	P00167	15.33	1.39289	-0.383825	1.07504	-0.843288	3.23128	-1.60455
BOVIN Apolipoprotein C-III OS	APOC3	P19035	10.692	0.148229	0.219886	1.67977	1.85252	3.22555	3.3388
Nesprin-2 OS	SYNE2	Q8WXH0	796.43	0.383239	0.171396	0.728832	-0.391774	3.20288	-2.26815
Death-inducer obliterator 1 OS	DIDO1	Q9BTC0	243.87	0.776102	-0.673844	1.94427	-1.07209	3.18574	-1.7817
Protein FAM83H OS	FA83H	Q6ZRV2	127.12	0.0791904	0.0583687	2.27814	-0.965596	3.18001	-1.70291
Syntaxin-4 OS	STX4	Q12846	34.18	0.568002	-0.254618	2.38374	-1.36689	3.16172	-0.941924
Integrin alpha-V OS	ITAV	P06756	116.04	0.0340286	-0.0377798	0.307108	-0.247543	3.15533	-1.79242
Aldehyde dehydrogenase family 3 member B1 OS	AL3B1	P43353	51.839	0.378542	0.130783	1.47419	-0.612314	3.14811	-1.94591
DNA replication licensing factor MCM4 OS	MCM4	P33991	96.557	0.524855	0.219052	0.454201	0.225036	3.14497	0.795022
Tropomyosin alpha-3 chain OS	TPM3	P06753	32.95	0.720008	0.231411	0.881161	0.280108	3.14454	0.800544
Dynamin-like 120 kDa protein, mitochondrial OS	OPA1	O60313	111.63	0.830055	0.202144	1.09607	-0.263879	3.13824	-2.28933
Nuclear pore complex protein Nup205 OS	NU205	Q92621	227.92	0.277684	-0.237349	0.401675	-0.377747	3.13131	-2.5768
Phosphatidylinositol transfer protein beta isoform OS	PIPNB	P48739	31.54	0.883625	-0.283399	0.647158	-0.380007	3.12353	-1.08296
U1 small nuclear ribonucleoprotein A OS	SNRPA	P09012	31.279	0.785809	-0.249662	0.412236	-0.126632	3.12166	0.699565
InaD-like protein OS	INADL	Q8NI35	196.37	1.24344	-0.648007	1.97471	-1.52087	3.12114	-1.62403
Nuclear pore complex protein Nup93 OS	NUP93	Q8N1F7	93.487	0.170985	-0.112594	0.483197	-0.328556	3.11762	-1.68333
39S ribosomal protein L9, mitochondrial OS	RM09	Q9BYD2	30.243	0.093778	-0.0492868	0.162257	-0.0663381	3.10514	0.773026
Protein SON OS	SON	P18583	263.83	1.87966	-0.826632	2.81111	-1.16652	3.10472	-1.27159
Histone H2A.V OS	H2AV	Q71UI9	13.509	1.02411	0.253147	2.48235	0.589877	3.0952	1.07581
PDZ and LIM domain protein 5 OS	PDLI5	Q96HC4	63.944	0.670605	0.181064	1.24324	-0.299505	3.0938	-0.85501
Replication factor C subunit 3 OS	RFC3	P40938	40.556	0.840507	0.416816	2.47024	0.715795	3.08917	0.774108
ERO1-like protein alpha OS	ERO1A	Q96HE7	54.392	0.0563934	0.0245514	0.173074	-0.106463	3.08708	-0.787831
Cysteine and glycine-rich protein 1 OS	CSRP1	P21291	20.567	0.390994	0.147986	0.644745	-0.31114	3.0798	-0.806662
Mitochondrial carrier homolog 2 OS	MTCH2	Q9Y6C9	33.331	0.696276	-0.3342	0.480543	-0.276498	3.07714	-1.32051
Stimulator of interferon genes protein OS	STING	Q86WV6	42.192	0.266735	-0.101853	0.419294	-0.517821	3.07449	-2.42398
Acyl-CoA-binding domain-containing protein 5 OS	ACBD5	Q5T8D3	60.091	0.557424	0.243921	0.940515	0.253559	3.06376	-1.18213
Secretory carrier-associated membrane protein 2 OS	SCAM2	O15127	36.648	0.356054	0.115496	1.10626	-0.678249	3.04429	-1.13447
Tubulin beta-8 chain OS	TBB8	Q3ZCM7	49.775	0.109791	0.0814719	0.572114	0.579445	3.02466	-1.02968
Clathrin interactor 1 OS	EPN4	Q14677	68.259	0.242617	0.0874629	0.821223	-0.216007	3.02358	-0.72043
ADP-ribosylation factor GTPase-activating protein 1 OS	ARFG1	Q8N6T3	44.667	0.445021	0.376031	1.14548	-0.860835	2.99655	-3.36675
Polypeptide N-acetylgalactosaminyltransferase 2 OS	GALT2	Q10471	64.732	0.181866	-0.0961399	0.697725	-0.3323	2.99639	-1.34003
WD repeat-containing protein 5 OS	WDR5	P61964	36.588	0.169766	0.0937757	1.87652	0.721145	2.9947	0.953839
RNA-binding protein Raly OS	RALY	Q9UKM9	32.463	0.195626	0.0780377	0.618715	0.212377	2.98932	0.844748
Retrotransposon-derived protein PEG10 OS	PEG10	Q86TG7	80.172	0.0577439	0.0187263	0.0827492	-0.0491362	2.97091	-0.79561
Transmembrane 9 superfamily member 3 OS	TM9S3	Q9HD45	67.887	0.152813	-0.13437	0.674519	-0.399067	2.96376	-2.2317
Protein S100-P OS	S100P	P25815	10.4	0.0139305	-0.006495	1.31639	0.465847	2.96118	0.747097
Disks large homolog 3 OS	DLG3	Q92796	90.313	0.0948421	-0.058248	1.32442	-0.926726	2.95591	-1.33838
Solute carrier family 2, facilitated glucose transporter member 1 OS	GTR1	P11166	54.083	0.767597	-0.361587	1.69077	-0.637856	2.94628	-1.74412
EH domain-containing protein 2 OS	EHD2	Q9NZN4	61.161	0.0382384	0.0516777	1.84433	-1.06665	2.94443	-2.22304
YEAST Histone H4 OS	H4	P02309	11.368	0.0135731	0.0233369	0.356914	-0.450562	2.92257	-2.95388
Bone marrow stromal antigen 2 OS	BST2	Q10589	19.769	0.364523	-0.191706	0.214715	-0.114809	2.92135	-0.758403
Lanosterol synthase OS	ERG7	P48449	83.308	0.213631	-0.147973	0.299198	-0.307309	2.92071	1.87311
Tapasin-related protein OS	TPSNR	Q9BX59	50.182	0.255184	-0.337443	0.52576	-0.393434	2.92034	-1.69944
Glutaredoxin-3 OS	GLRX3	O76003	37.432	0.27209	-0.118266	0.943	-0.337698	2.91442	-1.04896
RanBP2-like and GRIP domain-containing protein 3 OS	RGPD3	A6NKT7	197.48	0.852541	0.169332	0.184295	-0.0461931	2.903	-0.996552
ATP-binding cassette sub-family D member 1 OS	ABCD1	P33897	82.936	0.0271561	-0.0612245	0.470418	0.347087	2.89789	-2.27232
Alkyldihydroxyacetonephosphate synthase, peroxisomal OS	ADAS	O00116	72.911	0.0656004	0.0258431	0.73571	-0.264038	2.89501	-1.15702
39S ribosomal protein L12, mitochondrial OS	RM12	P52815	21.348	0.127328	-0.0490713	0.381865	0.149513	2.89448	0.785993
Proteasome subunit alpha type-2 OS	PSA2	P25787	25.898	0.230587	0.101654	0.541664	0.308386	2.88946	0.807675
Utrophin OS	UTRO	P46939	394.46	0.161509	0.187993	0.824764	-0.596218	2.88217	-1.89017
Protein POF1B OS	POF1B	Q8WVV4	68.064	0.193171	0.143145	0.780828	-0.512764	2.87861	-2.65197
Tyrosine-protein phosphatase non-receptor type 1 OS	PTN1	P18031	49.966	0.0980127	0.0389342	1.06974	-0.271001	2.8695	-1.37993
YTH domain-containing family protein 3 OS	YTHD3	Q7Z739	63.86	0.117824	-0.0961208	0.844174	-0.39897	2.86815	-0.907201
Mannose-1-phosphate guanyltransferase beta OS	GMPPB	Q9Y5P6	39.834	0.116651	-0.11696	0.754714	-0.566507	2.85948	-1.55883
Thioredoxin-interacting protein OS	TXNIP	Q9H3M7	43.661	0.0513169	-0.0325003	0.0573847	-0.0611897	2.85938	1.12795
Cleavage and polyadenylation specificity factor subunit 1 OS	CPSF1	Q10570	160.88	0.133271	-0.0716476	1.61489	0.699218	2.85887	1.17188
TRIO and F-actin-binding protein OS	TARA	Q9H2D6	261.37	0.108898	0.0742536	0.554498	-0.389874	2.84691	-1.0312
Guanine nucleotide-binding protein subunit alpha-13 OS	GNA13	Q14344	44.049	0.138867	-0.0650105	1.11731	-0.404261	2.83983	-1.98562
NADH dehydrogenase [ubiquinone] 1 alpha subcomplex subunit 12 OS	NDUAC	Q9UI09	17.114	0.245389	0.384645	0.681993	1.1948	2.83899	2.52619
Inositol monophosphatase 3 OS	IMPA3	Q9NX62	38.681	1.51489	-0.753993	3.47962	-1.46821	2.83452	-2.29558
Peptidyl-tRNA hydrolase 2, mitochondrial OS	PTH2	Q9Y3E5	19.193	0.512551	-0.287149	0.798179	-0.44761	2.82432	-1.77008
Rab3 GTPase-activating protein catalytic subunit OS	RB3GP	Q15042	110.52	0.726289	-0.184278	2.35058	-0.718567	2.82331	-1.78966
Plasma membrane calcium-transporting ATPase 4 OS	AT2B4	P23634	137.92	0.325869	-0.14253	0.434833	-0.254187	2.8216	-1.19824
Zinc transporter ZIP10 OS	S39AA	Q9ULF5	94.131	0.122024	-0.0656093	1.53506	-0.759045	2.81948	-1.57294
ATPase family AAA domain-containing protein 3A OS	ATD3A	Q9NVI7	71.368	1.16442	0.231148	0.0346618	0.0187612	2.81352	-0.842037
Heterogeneous nuclear ribonucleoprotein A/B OS	ROAA	Q99729	36.224	0.201729	0.0591888	0.636972	0.309481	2.8106	0.745819
Methyl-CpG-binding domain protein 2 OS	MBD2	Q9UBB5	43.254	0.583808	0.403677	0.772561	0.399213	2.78067	1.07711
Polypyrimidine tract-binding protein 3 OS	PTBP3	O95758	59.689	0.651215	0.385068	0.0988545	-0.0913005	2.77433	-1.62895
DANRE Myotubularin-related protein 2 OS	MTMR2	A0JMK5	71.108	0.050212	0.0317235	0.7451	-0.390496	2.76804	-1.29217
B-cell receptor-associated protein 29 OS	BAP29	Q9UHQ4	28.32	0.767279	-0.821102	0.88919	-0.889894	2.76692	-2.17548
Tubulin beta-2A chain OS	TBB2A	Q13885	49.906	1.33726	-2.18886	0.0932519	-0.147648	2.76211	-3.25444
TRAF2 and NCK-interacting protein kinase OS	TNIK	Q9UKE5	154.94	1.25124	-1.10497	1.35523	-1.26461	2.75161	-2.70512
Protein lin-7 homolog C OS	LIN7C	Q9NUP9	21.834	0.860796	-0.342275	2.38334	-1.12651	2.7509	-1.18937
DDRGK domain-containing protein 1 OS	DDRGK	Q96HY6	35.61	0.237903	0.21806	0.513294	-0.9772	2.74741	-1.62853
Protein kinase C alpha type OS	KPCA	P17252	76.749	0.0787073	0.069675	0.168304	-0.122101	2.73776	-1.74052
Nuclear pore complex protein Nup98-Nup96 OS	NUP98	P52948	197.58	1.01695	-0.704345	0.0928331	-0.110116	2.73312	-3.16651
Ephrin-B1 OS	EFNB1	P98172	38.006	0.164442	-0.155936	1.94897	-2.01955	2.72584	-1.71144
C-Myc-binding protein OS	MYCBP	Q99417	11.967	0.366097	0.44488	1.09758	1.0924	2.71928	1.55795
Band 4.1-like protein 1 OS	E41L1	Q9H4G0	98.502	0.44004	0.120807	2.08071	-0.488237	2.71596	-0.9212
Synaptojanin-2 OS	SYNJ2	O15056	165.54	0.086338	-0.0879388	0.642451	-0.729491	2.71583	-2.22328
Estradiol 17-beta-dehydrogenase 11 OS	DHB11	Q8NBQ5	32.935	0.0871066	-0.0626101	0.257662	0.133647	2.70648	-1.18374
Serine palmitoyltransferase 1 OS	SPTC1	O15269	52.743	0.728183	-0.15426	0.260768	-0.0817585	2.68593	-0.9821
Very-long-chain (3R)-3-hydroxyacyl-CoA dehydratase 3 OS	HACD3	Q9P035	43.159	1.02452	-0.309124	2.46314	-0.439592	2.68376	-0.791279
Cystatin-B OS	CYTB	P04080	11.139	0.586074	0.165487	1.23105	-0.176824	2.67659	-0.938792
ATP synthase subunit epsilon, mitochondrial OS	ATP5E	P56381	5.7797	0.601562	-0.405286	0.182939	-0.192802	2.67656	1.12347
Protein tyrosine phosphatase type IVA 2 OS	TP4A2	Q12974	19.127	0.951638	0.275815	1.52899	-0.635157	2.67444	-1.581
Calcium-binding protein 39 OS	CAB39	Q9Y376	39.869	1.06271	-0.421418	2.34064	-0.938852	2.67404	-1.04422
ATP-binding cassette sub-family G member 2 OS	ABCG2	Q9UNQ0	72.313	0.128411	-0.0971613	0.0947418	-0.105043	2.67183	-1.62693
Squalene synthase OS	FDFT	P37268	48.115	1.71814	-0.764393	0.405211	-0.192969	2.67113	-1.94087
45 kDa calcium-binding protein OS	CAB45	Q9BRK5	41.806	0.0898799	-0.0495267	0.854652	-0.441899	2.65324	-1.2278
40S ribosomal protein S10 OS	RS10	P46783	18.898	0.459532	0.149036	1.55482	0.390442	2.63588	0.746397
Nuclear ubiquitous casein and cyclin-dependent kinase substrate 1 OS	NUCKS	Q9H1E3	27.296	0.0620447	0.0304947	0.8587	0.28371	2.6253	0.932428
Electron transfer flavoprotein subunit beta OS	ETFB	P38117	27.843	1.01931	0.289573	1.56657	0.758501	2.61419	0.914831
Splicing factor 3B subunit 4 OS	SF3B4	Q15427	44.385	0.362569	0.230716	0.748428	0.332504	2.61029	0.919079
U2 small nuclear ribonucleoprotein A OS	RU2A	P09661	28.415	0.370622	-0.132906	0.346741	0.272737	2.60699	0.73893
Cathepsin L1 OS	CATL1	P07711	37.564	0.771472	-0.651044	2.77206	-1.84527	2.60139	-1.99316
Immortalization up-regulated protein OS	IMUP	Q9GZP8	10.897	0.709148	0.139855	1.91331	-0.435859	2.6	-1.00867
MACFA Amyloid beta A4 protein OS	A4	P53601	87.071	0.054466	-0.0472388	2.35116	-1.57108	2.59939	-2.49365
Cytoplasmic FMR1-interacting protein 1 OS	CYFP1	Q7L576	145.18	0.987755	0.289938	0.727872	-0.303878	2.5976	-1.66056
Torsin-1A OS	TOR1A	O14656	37.808	0.201474	-0.205399	0.464795	-0.290929	2.58022	-1.57776
NADH dehydrogenase [ubiquinone] iron-sulfur protein 5 OS	NDUS5	O43920	12.517	0.168074	-0.224342	0.0109161	-0.0146117	2.56897	1.64088
Supervillin OS	SVIL	O95425	247.74	0.354043	-0.0981789	1.61745	-0.564871	2.56766	-1.21814
Tricarboxylate transport protein, mitochondrial OS	TXTP	P53007	34.012	0.61823	-0.336637	0.611456	-0.535494	2.55104	-1.9355
Protein S100-A11 OS	S10AB	P31949	11.74	0.110913	0.0497913	0.0203913	0.0191164	2.53452	0.846372
Ras-related C3 botulinum toxin substrate 1 OS	RAC1	Q6RUV5	21.45	0.521163	-0.278123	0.334797	-0.122789	2.52555	-0.753006
Nascent polypeptide-associated complex subunit alpha OS	NACA	Q13765	23.384	0.181086	-0.0695806	0.0416124	0.0419502	2.52273	-1.05312
Ras-related protein R-Ras2 OS	RRAS2	P62070	23.399	0.963287	0.347991	0.193016	-0.173133	2.51396	-1.04988
Dual specificity protein phosphatase 12 OS	DUS12	Q9UNI6	37.687	0.276875	0.173892	0.410952	-0.327114	2.51383	-1.32372
Tubulin-specific chaperone D OS	TBCD	Q9BTW9	132.6	0.342718	0.281595	0.565815	-0.474646	2.501	-1.71293
Nucleoporin NUP53 OS	NUP53	Q8NFH5	34.773	0.47513	-0.486893	0.197579	0.238268	2.46604	-1.80306
EH domain-containing protein 1 OS	EHD1	Q9H4M9	60.626	0.412635	0.0685105	1.0642	-0.0997863	2.46234	-0.747315
NADH dehydrogenase [ubiquinone] 1 beta subcomplex subunit 2, mitochondrial OS	NDUB2	O95178	12.058	0.0104043	-0.00757615	2.52772	0.659483	2.45565	0.817235
Nuclear fragile X mental retardation-interacting protein 2 OS	NUFP2	Q7Z417	76.12	0.311705	-0.160308	0.6259	-0.486532	2.45414	-1.16886
Immunity-related GTPase family Q protein OS	IRGQ	Q8WZA9	62.717	0.623564	0.425977	1.26339	0.559221	2.4481	1.07104
Acylglycerol kinase, mitochondrial OS	AGK	Q53H12	47.137	0.086927	-0.114529	0.623516	-0.621685	2.44784	-2.53319
Serine/arginine-rich splicing factor 4 OS	SRSF4	Q08170	56.678	0.32539	-0.188131	0.592734	0.289972	2.44783	0.851039
Interferon-induced protein with tetratricopeptide repeats 5 OS	IFIT5	Q13325	55.846	0.208736	-0.188909	0.0275089	0.0273972	2.44163	-1.09451
Argininosuccinate lyase OS	ARLY	P04424	51.657	0.396952	-0.21139	1.58964	-1.00553	2.43032	-0.754458
Abl interactor 1 OS	ABI1	Q8IZP0	55.08	0.0127006	0.00638008	1.07198	-0.485631	2.42275	-1.01043
Lamin-B receptor OS	LBR	Q14739	70.702	0.371333	-0.125682	0.63298	-0.392064	2.41487	-1.11679
Sterol O-acyltransferase 1 OS	SOAT1	P35610	64.734	0.297372	-0.223742	0.115732	-0.068203	2.41013	-1.51709
Telomere length regulation protein TEL2 homolog OS	TELO2	Q9Y4R8	91.746	0.41633	-0.178736	0.475274	-0.289916	2.40428	-0.975414
Rho GTPase-activating protein 12 OS	RHG12	Q8IWW6	96.253	0.0059609	-0.00595284	2.27821	-1.26002	2.40121	-1.37612
Mitochondrial inner membrane protein OXA1L OS	OXA1L	Q15070	48.547	0.606163	0.303794	0.081316	0.0724646	2.39874	-1.44552
Golgin subfamily B member 1 OS	GOGB1	Q14789	376.01	0.0787382	-0.124607	2.44161	-1.46374	2.39706	-2.69647
Myosin phosphatase Rho-interacting protein OS	MPRIP	Q6WCQ1	116.53	0.134287	0.0819511	0.218941	-0.0876317	2.38895	-1.05406
RNA-binding protein with serine-rich domain 1 OS	RNPS1	Q15287	34.208	0.466191	0.215555	2.43377	0.679361	2.37646	0.862175
UDP-glucuronosyltransferase 1-10 OS	UD110	Q9HAW8	59.809	0.52347	-0.136502	0.851051	-0.203201	2.3716	-0.878053
Hsp70-binding protein 1 OS	HPBP1	Q9NZL4	39.474	0.932358	0.466638	0.372998	0.380362	2.36029	-1.51234
Tapasin OS	TPSN	O15533	47.625	0.324669	0.151033	0.727657	-0.340612	2.35979	-0.843992
V-type proton ATPase subunit C 1 OS	VATC1	P21283	43.941	1.03606	0.625224	1.14316	0.672973	2.3555	1.11329
Myelin protein zero-like protein 1 OS	MPZL1	O95297	29.082	0.0521468	-0.0687013	1.59764	-1.79468	2.35168	-2.24425
Histone deacetylase complex subunit SAP18 OS	SAP18	O00422	17.561	0.0375587	-0.0326548	2.28677	1.01352	2.35076	0.955276
Band 4.1-like protein 2 OS	E41L2	O43491	112.59	1.02205	0.123643	1.97805	-0.384322	2.34889	-0.745877
Ribosome biogenesis protein WDR12 OS	WDR12	Q9GZL7	47.707	0.0663689	-0.0518231	0.575535	0.761641	2.34793	0.725699
Guanine nucleotide-binding protein G(i) subunit alpha-2 OS	GNAI2	P04899	40.45	0.360782	-0.0940251	0.928304	0.260078	2.34428	-0.817518
Dolichyl-diphosphooligosaccharide--protein glycosyltransferase subunit 2 OS	RPN2	P04844	69.283	0.0222649	-0.0137124	0.719169	0.281535	2.33646	-0.82041
Sorting nexin-8 OS	SNX8	Q9Y5X2	52.569	0.132879	-0.0906386	0.703595	-0.519404	2.3332	-0.837482
28S ribosomal protein S33, mitochondrial OS	RT33	Q9Y291	12.629	1.36428	1.22434	0.482829	0.457244	2.32488	1.65524
1-phosphatidylinositol 4,5-bisphosphate phosphodiesterase delta-3 OS	PLCD3	Q8N3E9	89.257	0.637602	0.430168	0.191844	-0.162239	2.3212	-2.09388
NADH dehydrogenase [ubiquinone] 1 alpha subcomplex subunit 9, mitochondrial OS	NDUA9	Q16795	42.509	0.0306432	-0.0214882	0.0956249	0.0509934	2.31391	0.924748
Dickkopf-related protein 2 OS	DKK2	Q9UBU2	28.447	0.0331656	0.0406117	1.31644	-0.838168	2.31194	-1.57566
Serine/threonine-protein kinase 38 OS	STK38	Q15208	54.19	0.264645	0.18381	0.16362	-0.119097	2.3092	-2.48839
THO complex subunit 7 homolog OS	THOC7	Q6I9Y2	23.743	0.288226	-0.0847192	0.536469	0.184045	2.30646	0.770576
Protein transport protein Sec24D OS	SC24D	O94855	113.01	0.9295	-0.603176	0.786242	-0.639697	2.30423	-1.45647
Endonuclease/exonuclease/phosphatase family domain-containing protein 1 OS	EEPD1	Q7L9B9	62.402	0.367062	-0.210311	1.1291	-0.606822	2.30402	-1.26436
Far upstream element-binding protein 3 OS	FUBP3	Q96I24	61.64	0.0368534	-0.0160761	0.588168	-0.239787	2.29936	-0.772357
Proto-oncogene tyrosine-protein kinase Src OS	SRC	P12931	59.834	0.206507	-0.113416	0.143417	0.0958037	2.29603	-1.13714
Serine/arginine-rich splicing factor 6 OS	SRSF6	Q13247	39.586	0.102116	0.0289569	1.08881	0.261701	2.2911	0.751235
TLD domain-containing protein 1 OS	TLDC1	Q6P9B6	50.993	0.469326	-0.478455	3.25247	-2.37566	2.29067	-2.37571
Ribosomal RNA processing protein 1 homolog B OS	RRP1B	Q14684	84.427	0.119195	-0.16923	0.879272	1.13272	2.28639	1.50828
Transmembrane 9 superfamily member 4 OS	TM9S4	Q92544	74.518	0.645956	-0.665848	0.210809	-0.221318	2.28576	-3.18151
Lamina-associated polypeptide 2, isoforms beta/gamma OS	LAP2B	P42167	50.67	0.097702	0.0424933	0.141132	-0.0897293	2.28128	-1.16024
Endothelial differentiation-related factor 1 OS	EDF1	O60869	16.368	0.399875	-0.0711098	1.03097	-0.377664	2.27909	-1.14494
Gamma-tubulin complex component 3 OS	GCP3	Q96CW5	103.57	0.206326	-0.293767	0.819332	-0.813643	2.27535	-2.93552
Emerin OS	EMD	P50402	28.994	0.151252	0.0641356	0.289089	-0.127728	2.26942	-1.02776
WD repeat-containing protein 26 OS	WDR26	Q9H7D7	72.123	0.794301	-1.01025	0.724646	-0.880256	2.26107	-2.39648
Translocon-associated protein subunit alpha OS	SSRA	P43307	32.235	0.393451	-0.151069	0.447111	-0.16465	2.26004	-0.718754
Vesicle-associated membrane protein 8 OS	VAMP8	Q9BV40	11.438	0.37372	-0.236297	1.09937	-0.729071	2.25939	-1.24173
WAS/WASL-interacting protein family member 2 OS	WIPF2	Q8TF74	46.288	1.76516	-0.514057	0.78304	-0.800241	2.25431	-0.91115
Importin subunit alpha-3 OS	IMA3	O00629	57.886	0.558516	-0.307887	0.719491	-0.338635	2.25018	-1.33993
Coiled-coil domain-containing protein 58 OS	CCD58	Q4VC31	16.62	1.16773	-1.28653	0.598466	-0.605282	2.24901	-1.22868
CAAX prenyl protease 1 homolog OS	FACE1	O75844	54.812	0.57577	0.190118	0.10873	0.0645137	2.24241	-1.03515
Mitochondrial Rho GTPase 1 OS	MIRO1	Q8IXI2	70.783	0.380346	0.303899	0.130373	-0.0936179	2.23177	-1.58121
Protein RRP5 homolog OS	RRP5	Q14690	208.7	0.796771	-1.0007	0.120963	-0.0975318	2.22784	-1.59344
Signal recognition particle subunit SRP68 OS	SRP68	Q9UHB9	70.729	0.0167493	0.010015	1.11507	-0.283096	2.22676	-0.803119
Tubulin alpha-1B chain OS	TBA1B	P68363	50.151	0.318343	-0.133391	0.108484	0.0677643	2.22059	-0.724506
Protein S100-A16 OS	S10AG	Q96FQ6	11.801	0.167567	-0.0752783	0.802976	-0.287551	2.21907	-0.821498
Serine/threonine-protein kinase 10 OS	STK10	O94804	112.13	0.239063	0.14618	0.322839	-0.270827	2.21586	-1.0609
PDZ domain-containing protein 11 OS	PDZ11	Q5EBL8	16.131	0.428858	-0.461076	0.0112288	0.0151343	2.21366	-1.5789
Isovaleryl-CoA dehydrogenase, mitochondrial OS	IVD	P26440	46.319	0.0235005	-0.0146585	0.453636	0.233954	2.20959	0.75513
Beta-1,4-galactosyltransferase 1 OS	B4GT1	P15291	43.92	0.0288242	-0.0288539	1.47046	-1.31964	2.20546	-2.24531
High mobility group nucleosome-binding domain-containing protein 4 OS	HMGN4	O00479	9.5388	0.303589	0.372509	0.307641	0.455846	2.20356	1.74262
Nucleobindin-2 OS	NUCB2	P80303	50.195	0.0756872	-0.0395584	2.61919	-1.26859	2.20304	-2.05921
DnaJ homolog subfamily A member 1 OS	DNJA1	P31689	44.868	1.23821	-0.219118	1.0582	-0.269057	2.19989	-1.04155
Manganese-transporting ATPase 13A1 OS	AT131	Q9HD20	132.95	0.53959	0.213476	0.308429	-0.165971	2.19947	-1.04386
Nucleolar protein 7 OS	NOL7	Q9UMY1	29.426	0.0470303	0.0630174	0.330579	0.323078	2.19757	1.40151
Translocation protein SEC63 homolog OS	SEC63	Q9UGP8	87.996	0.392738	-0.435894	0.115352	0.129097	2.19672	0.943423
Protein NOXP20 OS	NXP20	Q8IWE2	60.741	0.592786	0.178419	0.830986	-0.271544	2.19233	-0.715353
Paxillin OS	PAXI	P49023	64.505	0.87654	-0.480248	2.10181	-0.988863	2.18839	-0.922424
Receptor expression-enhancing protein 3 OS	REEP3	Q6NUK4	29.264	0.427209	-1.14709	1.25505	-1.71617	2.18461	-1.86967
Nuclear pore complex protein Nup107 OS	NU107	P57740	106.37	0.069028	-0.0903587	0.252671	-0.322943	2.1826	-2.38685
Putative adenosylhomocysteinase 2 OS	SAHH2	O43865	58.951	0.271372	-0.139486	0.815144	-0.35546	2.17979	-0.820491
Nuclear pore complex protein Nup214 OS	NU214	P35658	213.62	0.0976675	0.0574603	0.77744	-0.518213	2.16308	-1.34304
Uncharacterized protein KIAA1522 OS	K1522	Q9P206	107.09	0.664078	0.573059	0.532918	-0.536617	2.15541	-2.15876
Armadillo repeat-containing protein 10 OS	ARM10	Q8N2F6	37.54	0.253002	-0.206444	1.18384	-0.679499	2.15533	-1.54643
Serine/threonine-protein phosphatase 4 regulatory subunit 2 OS	PP4R2	Q9NY27	46.898	0.120846	0.109284	0.31165	0.17141	2.15129	0.894244
Breakpoint cluster region protein OS	BCR	Q6PAJ1	143.07	0.606388	-0.389216	0.58868	-0.418596	2.14297	-1.67465
Cell division cycle-associated 7-like protein OS	CDA7L	Q96GN5	52.206	0.483743	-0.401478	0.572892	-0.343407	2.14286	-1.20314
Zinc finger CCCH-type antiviral protein 1 OS	ZCCHV	Q7Z2W4	101.43	0.122586	-0.0505309	0.890118	-0.386351	2.14253	-1.43534
Eukaryotic translation initiation factor 4 gamma 2 OS	IF4G2	P78344	102.36	0.0290354	0.0163946	0.557786	-0.215241	2.13688	-0.809822
AP-3 complex subunit beta-1 OS	AP3B1	O00203	121.32	0.134081	-0.0775061	0.46613	-0.203219	2.13682	-0.804729
Golgi phosphoprotein 3 OS	GOLP3	Q9H4A6	33.81	0.0508617	-0.0247593	0.590039	-0.548283	2.13489	-0.798875
Matrix metalloproteinase-14 OS	MMP14	P50281	65.893	0.223137	-0.196621	0.450152	-0.308066	2.13135	-1.22284
Brefeldin A-inhibited guanine nucleotide-exchange protein 1 OS	BIG1	Q9Y6D6	208.76	0.708425	-0.581959	1.14016	-1.03866	2.12887	-2.41092
Disks large homolog 1 OS	DLG1	Q12959	100.45	0.620529	-0.242805	2.05118	-0.541944	2.1264	-1.39553
Synaptobrevin homolog YKT6 OS	YKT6	O15498	22.417	0.321026	-0.181964	0.854652	-0.978936	2.11973	-0.903165
Lipopolysaccharide-responsive and beige-like anchor protein OS	LRBA	P50851	319.1	0.688679	-0.545847	0.0623174	-0.0468135	2.11897	-1.53036
CCA tRNA nucleotidyltransferase 1, mitochondrial OS	TRNT1	Q96Q11	50.127	0.525178	0.434151	0.0339307	0.0826731	2.11814	1.05694
Heterogeneous nuclear ribonucleoprotein L-like OS	HNRLL	Q8WVV9	60.082	0.564636	0.552167	0.642085	1.04645	2.11386	1.97558
PDZ and LIM domain protein 7 OS	PDLI7	Q9NR12	49.844	0.301406	0.170929	1.0903	-0.486287	2.11124	-0.777441
Pre-mRNA-processing factor 40 homolog A OS	PR40A	O75400	108.8	0.720824	0.313686	0.589996	0.425232	2.11076	0.794048
AP-2 complex subunit mu OS	AP2M1	Q96CW1	49.654	0.304452	-0.113404	0.56737	-0.201327	2.11013	-0.784389
ER membrane protein complex subunit 1 OS	EMC1	Q8N766	111.76	0.273353	-0.122189	0.292141	-0.287076	2.10792	-0.747995
Vesicular integral-membrane protein VIP36 OS	LMAN2	Q12907	40.228	0.093627	-0.0661907	0.359909	-0.268591	2.09759	-1.15976
Rab GTPase-activating protein 1 OS	RBGP1	Q9Y3P9	121.74	0.328583	0.25882	0.345305	0.163987	2.09602	-0.804077
Nucleolar GTP-binding protein 1 OS	NOG1	Q9BZE4	73.964	0.318009	-0.327682	0.545821	0.167057	2.09399	-0.701309
Leucine-rich repeat-containing protein 16A OS	LR16A	Q5VZK9	151.56	0.00724733	0.00666428	0.201835	-0.304425	2.09048	-0.899676
Protein dpy-30 homolog OS	DPY30	Q9C005	11.25	0.355083	0.134893	0.391355	0.226737	2.08669	0.689392
Set1/Ash2 histone methyltransferase complex subunit	ASH2L	Q91X20	68.249	0.437906	0.301187	0.389951	0.220742	2.08402	0.691935
Coiled-coil and C2 domain-containing protein 1A OS	C2D1A	Q6P1N0	104.06	0.98742	-0.664419	0.892983	-0.778361	2.07135	-1.00063
HLA class I histocompatibility antigen, alpha chain G O	HLAG	Q95IT1	38.208	0.109235	-0.103299	0.121347	0.152812	2.05435	-2.01265
Hematological and neurological expressed 1-like protein OS	HN1L	Q9H910	20.063	0.180572	-0.104654	0.684534	-0.577595	2.05213	-0.981535
NADH dehydrogenase [ubiquinone] 1 alpha subcomplex subunit 6 OS	NDUA6	P56556	17.871	0.126666	0.100992	1.75258	0.765865	2.05187	0.911361
ADP-ribosylation factor 1	ARF1	P84079	20.697	0.197761	0.0881824	0.627124	0.210524	2.05123	-0.839499
Synaptosomal-associated protein 29 OS	SNP29	O95721	28.97	0.22067	0.143682	1.47215	-0.732729	2.04816	-1.9253
Leucine zipper protein 1 OS	LUZP1	Q86V48	120.27	0.166223	-0.146377	0.37361	0.247863	2.04782	-1.96948
Tyrosine-protein kinase BAZ1B OS	BAZ1B	Q9UIG0	170.9	1.44061	-0.663891	0.691248	-0.273497	2.04179	-1.02483
Copine-3 OS	CPNE3	O75131	60.13	0.171871	0.085608	0.103051	0.0746546	2.03333	-0.861831
AP-2 complex subunit alpha-1 OS	AP2A1	O95782	107.54	0.0970582	0.0602293	0.559903	-0.359087	2.02743	-1.09613
Tissue factor OS	TF	P13726	33.067	0.232291	0.119763	0.269705	-0.126924	2.02294	-0.715588
Rho GTPase-activating protein 35 OS	RHG35	Q9NRY4	170.51	0.406122	-0.291248	1.50047	-0.839964	2.02036	-2.13487
Eukaryotic translation initiation factor 5A-1 OS	IF5A1	P63241	16.832	0.206425	0.126211	0.00319009	-0.00244808	2.0132	-0.991577
RelA-associated inhibitor OS	IASPP	Q8WUF5	89.09	0.266612	0.243305	0.767006	-0.889067	2.0114	-1.89632
Golgi apparatus protein 1 OS	GSLG1	Q92896	134.55	0.0463603	0.103356	0.0134287	-0.0341201	2.00595	-2.62206
Lymphocyte function-associated antigen 3 OS	LFA3	P19256	28.147	0.304084	-0.181669	1.51525	-0.586791	2.00184	-1.01996
CD97 antigen OS	CD97	P48960	91.868	0.135512	-0.0954213	2.77651	-1.63373	1.94084	-2.17652
Immunoglobulin-binding protein 1 OS	IGBP1	P78318	39.221	0.785641	-0.315032	2.31111	-0.940029	1.78639	-1.76137
Transcriptional coactivator YAP1 OS	YAP1	P46937	54.461	0.592229	-0.3002	2.20466	-0.979832	1.68674	-1.40888
Splicing factor 3B subunit 6 OS	SF3B6	Q9Y3B4	14.585	0.169631	-0.0804896	2.05268	0.681156	1.45518	-1.27798
Transforming acidic coiled-coil-containing protein 2 OS	TACC2	O95359	309.42	1.55349	-0.488362	2.71099	-0.719894	1.41594	-0.532784
Protein numb homolog OS	NUMB	P49757	70.803	1.45469	0.49971	2.01735	-1.11014	1.1923	-1.12863
Ubiquitin-conjugating enzyme E2 Q1 OS	UB2Q1	Q7Z7E8	46.126	0.300829	-0.418066	5.14343	-2.0647	1.16649	-0.809511
Protein bicaudal D homolog 2 OS	BICD2	Q8TD16	93.532	0.170548	-0.0926189	2.08397	-0.924562	1.11644	-0.645939
Deleted in malignant brain tumors 1 protein OS	DMBT1	Q9UGM3	260.73	0.871229	0.313899	2.07524	0.849761	1.10832	0.467481
U6 snRNA-associated Sm-like protein LSm3 OS	LSM3	P62310	11.845	0.418593	0.211321	3.22978	0.860179	1.09274	0.645743
Glycerol-3-phosphate dehydrogenase 1-like protein OS	GPD1L	Q8N335	38.418	2.55485	1.38929	0.427848	0.484452	1.08023	2.12312
Elongation factor 1-alpha 2 OS	EF1A2	Q05639	50.47	0.711044	-0.757783	2.52464	-1.17684	0.835654	-0.50035
DNA replication licensing factor MCM7 OS	MCM7	P33993	81.307	0.520366	-0.223643	2.06584	0.776916	0.77325	0.528852
Brain-specific angiogenesis inhibitor 1-associated protein 2-like protein 1 OS	BI2L1	Q9UHR4	56.882	0.749399	-0.308334	2.08633	-0.992927	0.726527	-0.600729
Surfeit locus protein 1 OS	SURF1	Q15526	33.331	2.05554	2.13834	0.667564	1.12469	0.66747	0.98874
Dolichyl-diphosphooligosaccharide--protein glycosyltransferase 48 kDa subunit OS	OST48	P39656	50.8	0.903534	0.314507	2.34748	0.766922	0.599896	0.254725
26S proteasome non-ATPase regulatory subunit 9 OS	PSMD9	O00233	24.682	2.43035	1.2512	2.48407	1.39839	0.378943	0.655838
28S ribosomal protein S31, mitochondrial OS	RT31	Q92665	45.318	0.122075	-0.233688	2.13135	0.734795	0.344847	-0.541728
Peroxisomal acyl-coenzyme A oxidase 1 OS	ACOX1	Q15067	74.423	0.27769	0.061892	3.6891	0.778342	0.239074	-0.334553
AP-2 complex subunit sigma OS	AP2S1	P53680	17.018	0.773104	0.454491	2.64553	1.1481	0.175988	-0.356091
Thioredoxin reductase 2, mitochondrial OS	TRXR2	Q9NNW7	56.506	0.668337	-0.677969	2.26023	1.05419	0.0355043	0.060915
Cat eye syndrome critical region protein 5 OS	CECR5	Q9BXW7	46.321	2.07257	-1.12014	0.581294	-0.431992	0.0319794	-0.0365381
Aspartate--tRNA ligase, mitochondrial OS	SYDM	Q6PI48	73.562	0.697358	0.304217	2.01295	0.693964	0.00747307	0.00408602
Myelin basic protein OS	MBP	P02686	33.117	0.167394	-0.368394	2.86022	-2.73286	0	NaN
CD99 antigen OS	CD99	P14209	18.848	0.591857	-0.30071	2.57888	-2.39853	0	-3.87087
HPV03 Major capsid protein L1 OS	VL1	P36731	59.194	1.82935	-2.40787	2.45774	-2.47148	0	-1.62346
Neurogenic locus notch homolog protein 2 OS	NOTC2	Q04721	265.4	0.0793876	-0.108637	2.02187	-1.19972	0	-2.70106
Ras-related protein Rab-31 OS	RAB31	Q13636	21.569	0.21521	-0.231236	2.18117	-1.03834	0	-1.59402
Dystroglycan OS	DAG1	Q14118	97.44	0.448972	0.214238	2.17594	-2.80871	0	NaN
Protein GPR107 OS	GP107	Q5VW38	66.99	0.507485	-0.235381	3.53321	-2.43657	0	NaN
CD99 antigen-like protein 2 OS	C99L2	Q8TCZ2	27.986	0.18517	-0.0554471	2.36552	-1.37281	0	NaN
Soluble calcium-activated nucleotidase 1 OS	CANT1	Q8WVQ1	44.839	0.281677	-0.301855	2.34414	-1.66882	0	NaN
Formin-binding protein 1 OS	FNBP1	Q96RU3	71.306	2.25758	-2.00216	0	NaN	0	NaN
SUN domain-containing protein 2 OS	SUN2	Q9UH99	80.31	0.659964	0.546443	2.34895	-1.32808	0	-1.44709
FERM, RhoGEF and pleckstrin domain-containing protein 1 OS	FARP1	Q9Y4F1	118.63	0.409297	2.07683	2.75161	4.30341	0	NaN
Table S5. Differentially expressed proteins after PDT.
