# Supplementary material for: Multi-OMIC profiling of survival and metabolic signaling networks in cells subjected to photodynamic therapy
Source: Cell Mol Life Sci. 2016 Nov 1;74(6):1133–51. doi: 10.1007/s00018-016-2401-0 (PMC5309296; doi:10.1007/s00018-016-2401-0)
Supplement: Supplementary file 7 — Supplementary material 7 (XLSX 17 kb) [file 18_2016_2401_MOESM7_ESM.xlsx]

## Sheet: Table S6
		Log2 fold-change (treatment / control)
	Metabolite	Vehicle	LC50	LC90
Amino acid metabolism	Phenylalanine	0.10801	1.08205	1.33829
	Leucine	0.116743	1.03518	1.38689
	Isoleucine	0.138388	1.16808	1.45537
	Methionine	0.124682	1.11226	1.40513
	Valine	0.117633	1.14019	1.41741
	Tryptophan	0.0981108	1.10987	1.35808
	Proline	0.115471	0.533557	0.565542
	Tyrosine	0.121166	0.993846	1.23508
	Threonine	0.20557	1.19187	1.55604
	Alanine	0.18819	0.601771	0.57703
	Asparagine	0.0992902	0.602505	0.912867
	Glutamine	0.0462866	0.532264	0.789367
	Glutamate	0.00182938	-0.332564	-0.451358
	Glycine	-0.00502403	0.242506	0.247967
	Aspartate	0.0136565	0.428462	0.0303804
	Serine	0.0395122	0.755761	1.08199
	Histidine	0.126559	0.975029	1.18353
	Lysine	0.206971	1.89308	2.16744
	Arginine	0.130185	1.39216	1.63533
	Creatinine	0.163563	1.29676	1.51982
	Creatine	0.150705	-0.483273	-0.65632
	N-Acetyl-glutamate	0.0612902	-0.859816	-1.712
	Citrulline	0.0890006	-0.362568	-0.463507
	Ornithine	0.322877	1.71337	1.92602
	Ophtalmic acid	0.127306	-1.54998	-2.22838
	Glutathione	-0.0836708	-0.871099	-1.33215
	Glutathione disulfide	0.356352	-0.073179	-1.0689
	Betaine	0.0931982	0.324115	0.559528
	Homocysteine	0.00870285	1.03334	1.32113
	S-Adenosylhomocysteine	0.078121	-1.4038	-1.36417
	Cystine	0.223635	1.7672	2.14322
	S-Adenosylmethionine	-0.0718871	-0.098393	-0.841258
	Choline	0.228823	0.776122	1.01832
Carbohydrate metabolism	Lactate	0.255561	0.894897	0.868233
	Glucose	0.0969376	1.48723	1.7872
	Hexose-phosphate	0.0608805	-1.41915	-1.99229
	Dihydroxyacetone phosphate	0.0880011	-0.0520808	-0.667388
	Glyceraldehyde-3-phosphate	0.0634351	-1.90811	-2.22854
	Glucose-6-phosphate	0.289296	-0.69897	-0.857644
	2/3-Phosphoglycerate	-0.0695452	0.960798	1.46686
	Phosphoenolpyruvate	0.212869	2.86372	4.00898
	Acetyl-CoA	0.24421	-0.260434	-1.21043
	Citrate/Isocitrate	0.00168394	-0.772888	-1.24104
	cis-Aconitate	-0.128425	-1.23414	-2.17415
	2-Ketoglutarate	0.0529621	-1.16996	-1.85732
	Succinate	0.0258861	1.3348	1.78382
	Malate	0.022824	-0.0443784	-0.744706
	Fumarate	0.0300066	-0.0594007	-0.804838
	Erythrose-4-phosphate	0.327528	0.155473	-0.875445
	Pentose-phosphate	0.355848	1.08381	0.644363
	Sedoheptulose-7-phospate	0.00771924	-0.167487	0.548087
	6-phosphogluconate	0.267177	1.79537	1.76574
	N-Acetyl-glucosamine-6-phosphate	0.116351	-0.0865746	-0.508848
	UDP-N-Acetyl-glucosamine	0.0244431	-0.380152	-1.24686
Nucleotide metabolism	Adenosine	0.096014	3.54114	4.70126
	Adenine	0.161065	2.48263	2.14536
	Hypoxanthine	0.0959329	2.34125	2.59641
	Inosine	-0.0520297	2.64742	3.74141
	Guanine	0.530404	4.26248	3.93337
	AMP	0.122887	1.82934	4.00873
	IMP	0	8.47378	10.3931
	GMP	-4.86718	3.88466	5.74252
	Uracil	-0.0572707	1.00638	1.29889
	Orotate	0.194212	-3.47943	-3.82944
	Uridine	0	8.3859	9.36799
	UMP	0.101157	1.4839	2.97333
Energy Metabolism	NADH	-0.0518052	-0.35045	-0.660295
	NAD+	0.0155065	-0.54376	-1.10347
	NADP+	0.121451	0.659	0.646529
	NADPH	0.115674	-0.223089	-0.626131
Cofactors and vitamins	Nicotinamide	0.179209	1.44916	1.47438
	Methylnicotinamide	0.0592559	-0.810703	-1.57174
Table S6. Overview of log2 fold-changes in metabolite levels after ZPCL-PDT of SK-ChA-1 cells.
